# Supplementary material for: Photosynthesis and Salt Exclusion Are Key Physiological Processes Contributing to Salt Tolerance of Canola (Brassica napus L.): Evidence from Physiology and Transcriptome Analysis
Source: Genes (Basel). 2022 Dec 20;14(1):3. doi: 10.3390/genes14010003 (PMC9858917; doi:10.3390/genes14010003)
Supplement: Supplementary file 1 [file genes-14-00003-s001.zip]

Archive with 4 entries (4 files):
- Figure S1.tif
- Supplementary Table S1a and S1b.xlsx
- Supplementary Table S2a and S2b.xlsx
- Table S3.xlsx
