# Supplementary material for: Photosynthesis and Salt Exclusion Are Key Physiological Processes Contributing to Salt Tolerance of Canola (Brassica napus L.): Evidence from Physiology and Transcriptome Analysis
Source: Genes (Basel). 2022 Dec 20;14(1):3. doi: 10.3390/genes14010003 (PMC9858917; doi:10.3390/genes14010003)
Supplement: Supplementary file 1 [file genes-14-00003-s001.zip › Supplementary Table S1a and S1b.xlsx]

## Sheet: RNASeq_Oscar
Table S1a: Gene count data for RNAseq from canola (Brassica napus L.) plants subjected to NaCl stress (200 mM) and control (0 mM) conditions
GeneID	Length	Control	Saline	Summary-Stats	Cont1	Sal1
accD	1470	1417	2689	Min Expression	0	0
atp1	1524	9693	26050	Max Expression	382536	962776
atp9	225	1039	3437	Median	104	50
atpA	1524	38777	59936	Mean	529.649	324.991
atpB	1497	29210	53478	MODE	2	0
atpE	399	3376	5621	Q1	18	8
atpF	1271	14126	24150	Q2	104	50
atpH	246	12178	23379	Q3	331	160
atpI	750	12311	19923	Total mapped reads	78965	78965
BNAA01G00960D	922	42	0	Mapped Reads in Millions	0.78965	0.78965
BNAA01G01590D	779	196	200
BNAA01G01890D	592	4	2
BNAA01G02080D	829	676	64
BNAA01G02850D	1281	98	71
BNAA01G03730D	2231	180	90
BNAA01G05730D	1226	44	12
BNAA01G05840D	3679	1187	408
BNAA01G05900D	2860	328	336
BNAA01G05920D	3846	903	538
BNAA01G06130D	1317	412	116
BNAA01G06260D	627	2	0
BNAA01G06470D	1747	8	0
BNAA01G06520D	10793	628	387
BNAA01G06780D	1888	304	90
BNAA01G06790D	933	12	3
BNAA01G06860D	6899	116	56
BNAA01G06900D	2834	0	6
BNAA01G06990D	1516	318	114
BNAA01G07090D	660	508	10
BNAA01G07380D	1225	2	0
BNAA01G07550D	16985	176	84
BNAA01G08420D	1011	1	1
BNAA01G08450D	1981	80	67
BNAA01G08550D	1050	86	40
BNAA01G08680D	1465	248	78
BNAA01G08820D	1492	52	30
BNAA01G09180D	1081	42	24
BNAA01G09980D	1136	142	66
BNAA01G10330D	715	4	10
BNAA01G10340D	1663	325	134
BNAA01G10470D	1271	36	0
BNAA01G11000D	1150	420	194
BNAA01G11140D	3380	334	84
BNAA01G11260D	1323	12	11
BNAA01G11290D	1089	132	72
BNAA01G11610D	985	2	4
BNAA01G11770D	1003	72	8
BNAA01G11860D	1350	178	88
BNAA01G12090D	2855	913	302
BNAA01G12180D	1452	2	4
BNAA01G13000D	1290	140	64
BNAA01G13620D	4834	4	18
BNAA01G13970D	1473	242	46
BNAA01G14530D	2436	84	28
BNAA01G14840D	3674	62	14
BNAA01G15470D	321	6	0
BNAA01G15510D	2066	577	281
BNAA01G16050D	3140	58	38
BNAA01G16420D	4529	1883	456
BNAA01G16430D	1469	136	30
BNAA01G16520D	3005	36	51
BNAA01G16600D	2665	664	506
BNAA01G17130D	3215	294	138
BNAA01G17360D	621	152	44
BNAA01G19400D	1028	1444	362
BNAA01G19410D	498	96	40
BNAA01G20230D	902	1628	2106
BNAA01G20620D	1592	348	122
BNAA01G20990D	449	2	0
BNAA01G21180D	1531	16	2
BNAA01G21220D	1622	29	14
BNAA01G21580D	2443	64	0
BNAA01G21670D	2707	40	0
BNAA01G22110D	1247	778	398
BNAA01G22150D	2562	28	44
BNAA01G23800D	3667	178	110
BNAA01G24680D	1223	14	14
BNAA01G25300D	2268	1264	576
BNAA01G25330D	3322	596	72
BNAA01G25780D	2501	882	272
BNAA01G26300D	494	181	40
BNAA01G26540D	2599	114	46
BNAA01G26820D	5889	428	176
BNAA01G27160D	17022	216	90
BNAA01G27580D	2287	360	182
BNAA01G27820D	1439	326	400
BNAA01G27880D	916	42	34
BNAA01G30090D	3617	907	302
BNAA01G30110D	2917	148	258
BNAA01G30140D	2111	0	4
BNAA01G30160D	551	0	10
BNAA01G30200D	2831	0	526
BNAA01G30280D	836	2	6
BNAA01G30390D	1281	409	598
BNAA01G31890D	2917	450	174
BNAA01G32730D	2706	3	6
BNAA01G33390D	1244	36	2
BNAA01G33590D	3062	560	232
BNAA01G33820D	3690	2	4
BNAA01G34670D	1836	558	127
BNAA01G35440D	1329	18	30
BNAA01G35860D	1068	20	8
BNAA01G35880D	2345	236	128
BNAA01G36120D	952	264	118
BNAA02G01210D	3818	154	186
BNAA02G01430D	1464	162	641
BNAA02G01930D	2922	3	14
BNAA02G02260D	1216	16	58
BNAA02G02650D	2744	30	52
BNAA02G02880D	1952	180	104
BNAA02G03000D	907	18	18
BNAA02G03120D	1321	114	22
BNAA02G03490D	643	82	96
BNAA02G04340D	1130	780	2878
BNAA02G04570D	1854	78	54
BNAA02G04640D	2164	55	26
BNAA02G04700D	2272	28	2
BNAA02G04710D	1607	134	144
BNAA02G04720D	1698	62	118
BNAA02G04750D	1318	894	1068
BNAA02G05040D	1165	3257	2135
BNAA02G05200D	1779	188	167
BNAA02G05360D	1063	412	90
BNAA02G07210D	1181	1758	34
BNAA02G07370D	1069	66	50
BNAA02G08170D	1286	1917	455
BNAA02G08560D	1079	58	30
BNAA02G10160D	575	110	62
BNAA02G12010D	1867	2062	818
BNAA02G12250D	792	652	400
BNAA02G12820D	1748	754	268
BNAA02G13420D	523	0	2
BNAA02G15160D	979	28	8
BNAA02G15550D	1097	62	30
BNAA02G15700D	880	36	16
BNAA02G17360D	1508	52	18
BNAA02G17490D	863	130	58
BNAA02G18180D	913	124	50
BNAA02G18790D	1963	280	138
BNAA02G21500D	1667	40	20
BNAA02G21600D	2600	240	182
BNAA02G22630D	1519	4	0
BNAA02G22710D	524	2	0
BNAA02G23050D	1353	500	390
BNAA02G23330D	2259	32	38
BNAA02G23450D	1492	380	118
BNAA02G23480D	1364	835	338
BNAA02G23580D	2532	536	194
BNAA02G23910D	1687	953	246
BNAA02G24030D	1072	6	0
BNAA02G24380D	625	3	2
BNAA02G24410D	528	22	0
BNAA02G25380D	1770	98	12
BNAA02G26130D	1998	86	44
BNAA02G26850D	3748	230	90
BNAA02G26900D	6671	380	88
BNAA02G26950D	978	239	120
BNAA02G27000D	704	20	34
BNAA02G27020D	1777	18	4
BNAA02G27770D	2901	6	4
BNAA02G28090D	2158	131	58
BNAA02G28270D	2140	365	106
BNAA02G28390D	3806	231	64
BNAA02G28400D	2904	212	122
BNAA02G28660D	1084	951	1557
BNAA02G28700D	2054	722	80
BNAA02G28770D	1028	156	117
BNAA02G28860D	1607	134	96
BNAA02G29440D	729	196	34
BNAA02G29740D	893	4	0
BNAA02G30190D	1135	966	404
BNAA02G30200D	1027	24	90
BNAA02G30220D	1310	10	6
BNAA02G30610D	873	20	10
BNAA02G30710D	1741	28	36
BNAA02G30770D	1596	26	40
BNAA02G31700D	348	2	0
BNAA02G31980D	2402	770	205
BNAA02G32290D	1004	471	237
BNAA02G33190D	1486	1094	400
BNAA02G34330D	3218	10	12
BNAA02G34430D	1894	48	20
BNAA02G34470D	801	190	204
BNAA02G34690D	1655	66	0
BNAA02G34820D	2212	434	144
BNAA02G35030D	1182	24	64
BNAA02G35170D	3756	352	384
BNAA02G36800D	1777	22	14
BNAA02G36920D	1392	216	118
BNAA03G00120D	956	16	12
BNAA03G00250D	1304	14	0
BNAA03G00330D	2023	158	16
BNAA03G00540D	447	4	0
BNAA03G01950D	1011	52	14
BNAA03G02730D	3570	96	38
BNAA03G03630D	1213	864	200
BNAA03G03650D	1705	148	23
BNAA03G03720D	660	180	30
BNAA03G03760D	1316	541	12
BNAA03G03790D	2519	568	220
BNAA03G04060D	3682	10	6
BNAA03G04070D	2502	14	8
BNAA03G04170D	1030	302	52
BNAA03G04420D	2491	190	16
BNAA03G04450D	2404	50	16
BNAA03G04510D	1615	342	26
BNAA03G04720D	721	6	4
BNAA03G05000D	1337	83	37
BNAA03G05380D	2233	302	102
BNAA03G05750D	1754	307	98
BNAA03G06950D	4527	660	172
BNAA03G07400D	651	156	138
BNAA03G07450D	1390	172	88
BNAA03G07520D	1144	76	2
BNAA03G07530D	870	60	4
BNAA03G07590D	1687	128	50
BNAA03G07670D	1627	254	48
BNAA03G07690D	825	0	4
BNAA03G07910D	2242	14	4
BNAA03G07920D	1270	358	176
BNAA03G07980D	975	267	106
BNAA03G08160D	657	195	70
BNAA03G08280D	1577	1044	46
BNAA03G08300D	2533	1	0
BNAA03G08440D	808	10	0
BNAA03G08450D	1559	178	130
BNAA03G08490D	2455	594	338
BNAA03G08810D	4268	104	14
BNAA03G09600D	3528	514	46
BNAA03G09610D	1145	180	0
BNAA03G09690D	1302	76	58
BNAA03G09880D	2693	4	4
BNAA03G09910D	1320	252	210
BNAA03G10110D	1316	6	4
BNAA03G10120D	617	20	4
BNAA03G10260D	2245	750	198
BNAA03G10360D	2784	198	190
BNAA03G10440D	1140	2877	658
BNAA03G10570D	2687	206	188
BNAA03G10740D	930	22	2
BNAA03G11190D	1666	826	294
BNAA03G12110D	1122	2	0
BNAA03G12130D	971	144	50
BNAA03G12810D	5259	154	114
BNAA03G13370D	1007	854	334
BNAA03G14310D	2216	4	0
BNAA03G17060D	1003	8	2
BNAA03G18090D	3304	299	168
BNAA03G18100D	934	8	0
BNAA03G18130D	2098	98	14
BNAA03G18410D	5543	1704	1424
BNAA03G19080D	1001	74	52
BNAA03G19100D	619	4	0
BNAA03G19360D	1626	36	20
BNAA03G21440D	818	218	74
BNAA03G21560D	1105	18	10
BNAA03G22500D	936	6	4
BNAA03G22540D	1091	54	18
BNAA03G23400D	2271	26	34
BNAA03G23590D	1928	286	84
BNAA03G24300D	879	84	48
BNAA03G24310D	2533	358	64
BNAA03G27310D	878	300	232
BNAA03G30300D	2088	615	301
BNAA03G31010D	957	2	1
BNAA03G31840D	720	2	6
BNAA03G31950D	1433	514	260
BNAA03G32230D	2513	14	2
BNAA03G32730D	751	2	12
BNAA03G32780D	3225	643	522
BNAA03G32820D	2732	698	768
BNAA03G33600D	2456	324	300
BNAA03G33690D	1356	130	42
BNAA03G34740D	1361	14	2
BNAA03G34760D	1821	684	130
BNAA03G34930D	1242	207	92
BNAA03G35660D	1929	24	10
BNAA03G35670D	2490	280	279
BNAA03G35990D	2003	72	28
BNAA03G36360D	1304	50	36
BNAA03G36400D	1417	2	0
BNAA03G36700D	1704	128	48
BNAA03G37520D	1340	0	174
BNAA03G38720D	1525	70	26
BNAA03G38760D	1870	144	120
BNAA03G38860D	2352	388	162
BNAA03G38940D	542	244	28
BNAA03G39580D	2273	565	40
BNAA03G39930D	2363	279	159
BNAA03G40620D	1418	60	48
BNAA03G41040D	4961	232	128
BNAA03G41150D	1705	518	146
BNAA03G42290D	1849	324	228
BNAA03G42430D	5039	420	406
BNAA03G42580D	1333	30	42
BNAA03G42590D	616	106	46
BNAA03G43310D	1635	2	2
BNAA03G43440D	2010	271	106
BNAA03G45880D	1153	42	12
BNAA03G46310D	929	2	0
BNAA03G46360D	926	58	28
BNAA03G46470D	859	529	413
BNAA03G46640D	765	8	6
BNAA03G47210D	584	84	22
BNAA03G47650D	2601	28	8
BNAA03G48340D	1038	32	0
BNAA03G48600D	1325	118	44
BNAA03G48690D	2567	218	78
BNAA03G48730D	462	210	0
BNAA03G48750D	692	292	30
BNAA03G48760D	1035	10	0
BNAA03G48840D	1322	31	6
BNAA03G48950D	1744	243	168
BNAA03G48960D	1578	621	288
BNAA03G49140D	2247	404	110
BNAA03G49180D	1125	4	18
BNAA03G49260D	1139	136	96
BNAA03G49560D	1338	268	168
BNAA03G49580D	2071	2060	1129
BNAA03G49870D	663	526	14
BNAA03G50030D	1103	54	24
BNAA03G50370D	4663	190	114
BNAA03G50470D	576	30	6
BNAA03G50510D	3413	176	184
BNAA03G50640D	1595	372	154
BNAA03G50650D	6352	6	0
BNAA03G50760D	463	26	4
BNAA03G50790D	1501	34	184
BNAA03G51060D	1636	54	24
BNAA03G51090D	528	56	32
BNAA03G51280D	1895	223	180
BNAA03G51540D	1405	62	20
BNAA03G51600D	821	146	76
BNAA03G51980D	1429	6	2
BNAA03G52250D	6987	44	60
BNAA03G52780D	1935	2	0
BNAA03G52880D	1229	124	80
BNAA03G53390D	1761	25	26
BNAA03G53510D	2073	144	20
BNAA03G53520D	1314	126	52
BNAA03G53610D	984	54	24
BNAA03G54340D	872	25	20
BNAA03G54360D	2429	173	44
BNAA03G55340D	1392	640	190
BNAA03G55370D	2967	90	18
BNAA03G55380D	1060	321	64
BNAA03G55420D	3479	362	114
BNAA03G55510D	971	16	12
BNAA03G56060D	839	170	136
BNAA03G56780D	2038	44	28
BNAA03G57110D	436	2	0
BNAA03G57760D	1341	4	0
BNAA03G58270D	1134	96	54
BNAA03G58470D	1818	6	0
BNAA03G58480D	3104	6	2
BNAA03G58550D	1026	153	100
BNAA03G59840D	3436	116	38
BNAA03G60090D	1121	12	20
BNAA04G00180D	1708	2	12
BNAA04G00280D	705	0	4
BNAA04G00480D	617	4	0
BNAA04G00750D	1582	16	24
BNAA04G02380D	620	296	20
BNAA04G03190D	1495	22	6
BNAA04G03440D	2067	42	24
BNAA04G03780D	4099	6	0
BNAA04G04360D	1837	26	0
BNAA04G04370D	1715	3	0
BNAA04G05270D	701	44	40
BNAA04G05750D	582	63	71
BNAA04G05780D	584	460	178
BNAA04G05790D	1550	865	154
BNAA04G05810D	1889	64	88
BNAA04G06500D	1657	150	82
BNAA04G07010D	1058	372	292
BNAA04G07130D	1738	111	60
BNAA04G07220D	3099	97	35
BNAA04G07370D	2099	238	164
BNAA04G07380D	4956	588	188
BNAA04G08550D	625	139	81
BNAA04G09520D	1294	53	16
BNAA04G10720D	577	78	2
BNAA04G12250D	789	71	14
BNAA04G12450D	773	24	12
BNAA04G13810D	683	1127	738
BNAA04G13820D	1254	12	8
BNAA04G13840D	3625	238	124
BNAA04G15360D	3881	152	64
BNAA04G15990D	1767	436	297
BNAA04G16030D	1047	68	43
BNAA04G16800D	1214	182	134
BNAA04G17770D	5832	516	284
BNAA04G17960D	1137	991	123
BNAA04G18040D	718	100	26
BNAA04G18090D	2205	110	63
BNAA04G18160D	1755	28	4
BNAA04G18910D	1050	80	32
BNAA04G19880D	849	48	42
BNAA04G20260D	506	1136	404
BNAA04G21120D	1334	1850	198
BNAA04G21460D	1526	1145	411
BNAA04G22960D	2443	4	0
BNAA04G23320D	761	62	72
BNAA04G23950D	1337	64	56
BNAA04G24730D	1389	496	156
BNAA04G25010D	806	44	18
BNAA04G25180D	788	144	66
BNAA04G25670D	828	244	105
BNAA04G25820D	672	1110	160
BNAA04G26570D	1497	153	24
BNAA04G26580D	705	14	2
BNAA04G26600D	937	124	104
BNAA04G26730D	2080	536	150
BNAA04G27010D	723	30	12
BNAA04G27200D	1108	210	61
BNAA04G27210D	902	28	20
BNAA04G27560D	1294	858	66
BNAA04G27590D	1223	410	210
BNAA04G28390D	757	200	56
BNAA04G28410D	1455	190	70
BNAA04G28700D	2098	1226	932
BNAA04G28730D	2495	72	34
BNAA04G29050D	360	11	0
BNAA05G01300D	1042	158	92
BNAA05G02010D	2031	34	44
BNAA05G02250D	4502	214	150
BNAA05G02560D	1271	280	159
BNAA05G02640D	870	24	10
BNAA05G03340D	2286	36	16
BNAA05G04220D	782	170	138
BNAA05G09530D	1643	8	4
BNAA05G10680D	3805	264	70
BNAA05G10770D	1105	146	46
BNAA05G11280D	987	46	30
BNAA05G11610D	2669	212	192
BNAA05G11690D	2232	98	38
BNAA05G12050D	1795	4	0
BNAA05G12910D	1453	136	52
BNAA05G13000D	2468	126	60
BNAA05G13480D	2194	342	196
BNAA05G13680D	3138	132	160
BNAA05G13750D	1781	2626	1768
BNAA05G14020D	1376	10	4
BNAA05G14600D	2640	2212	906
BNAA05G15190D	768	4	0
BNAA05G16130D	561	4	44
BNAA05G16500D	1185	408	162
BNAA05G17310D	1621	5	5
BNAA05G17850D	2838	34	18
BNAA05G18000D	795	24	8
BNAA05G18550D	1120	122	46
BNAA05G19620D	4039	46	4
BNAA05G19640D	3811	52	8
BNAA05G19700D	2530	184	94
BNAA05G19810D	2515	582	176
BNAA05G20930D	2078	6	0
BNAA05G21400D	1222	98	100
BNAA05G21760D	4612	604	286
BNAA05G22300D	1175	1082	354
BNAA05G22450D	3609	1646	182
BNAA05G22470D	1420	314	156
BNAA05G22690D	663	4	0
BNAA05G22790D	1428	39	28
BNAA05G23600D	642	14	6
BNAA05G24000D	541	170	24
BNAA05G24220D	939	29	10
BNAA05G24360D	781	4	0
BNAA05G24970D	685	6	48
BNAA05G25040D	588	106	32
BNAA05G25090D	547	6	12
BNAA05G25110D	2098	24	8
BNAA05G25870D	2311	48	8
BNAA05G26260D	2503	204	128
BNAA05G26330D	601	16	6
BNAA05G26540D	1068	20	8
BNAA05G26800D	1349	72	42
BNAA05G28140D	4655	1266	646
BNAA05G28690D	1111	482	404
BNAA05G31130D	744	164	88
BNAA05G31540D	823	2	0
BNAA05G32070D	2366	324	154
BNAA05G32140D	1849	126	36
BNAA05G32560D	1815	108	56
BNAA05G33100D	869	20	0
BNAA05G34040D	1184	398	104
BNAA05G34660D	540	32	14
BNAA05G35110D	2386	156	134
BNAA05G35130D	1814	168	20
BNAA05G35200D	1384	980	316
BNAA05G35480D	2033	38	24
BNAA05G35570D	1777	4	2
BNAA05G36130D	3903	4	18
BNAA05G37300D	2597	4	4
BNAA06G00350D	713	104	34
BNAA06G00370D	1453	160	34
BNAA06G01010D	1474	713	681
BNAA06G01330D	1146	16	2
BNAA06G01870D	2159	74	22
BNAA06G01910D	1030	134	94
BNAA06G02220D	2152	216	174
BNAA06G02420D	939	1	0
BNAA06G03360D	677	8	0
BNAA06G04680D	652	1570	712
BNAA06G04920D	1616	346	158
BNAA06G05550D	1504	178	92
BNAA06G05730D	1266	40	24
BNAA06G06360D	1562	274	494
BNAA06G06470D	1300	168	154
BNAA06G06530D	1135	418	154
BNAA06G06540D	2089	154	154
BNAA06G06620D	1758	38	18
BNAA06G06790D	4612	232	86
BNAA06G06840D	508	0	2
BNAA06G06880D	3911	18	12
BNAA06G07300D	914	398	284
BNAA06G07400D	1195	266	348
BNAA06G07410D	1038	660	248
BNAA06G07530D	1809	104	36
BNAA06G07720D	2080	128	136
BNAA06G08230D	1082	16	8
BNAA06G08700D	987	4	6
BNAA06G08900D	3190	14	2
BNAA06G10100D	881	270	172
BNAA06G10140D	1787	414	48
BNAA06G10200D	2956	132	26
BNAA06G10310D	4100	100	61
BNAA06G10390D	851	58	22
BNAA06G10550D	1218	56	36
BNAA06G10570D	1055	10	2
BNAA06G10720D	578	4	12
BNAA06G10780D	1549	242	150
BNAA06G10790D	462	38	32
BNAA06G10880D	813	28	14
BNAA06G11060D	522	2	0
BNAA06G11320D	1048	58	0
BNAA06G12190D	3532	279	180
BNAA06G13440D	2920	198	167
BNAA06G13640D	2261	568	370
BNAA06G13690D	4837	64	12
BNAA06G13700D	4164	20	12
BNAA06G13740D	1191	44	8
BNAA06G13780D	2153	294	178
BNAA06G13870D	2118	447	240
BNAA06G14220D	1157	70	60
BNAA06G14230D	1683	330	152
BNAA06G14310D	1416	126	98
BNAA06G15070D	1906	100	68
BNAA06G15220D	1266	34	6
BNAA06G15780D	617	40	64
BNAA06G15800D	617	54	72
BNAA06G16870D	1117	1392	538
BNAA06G17220D	449	26	0
BNAA06G17450D	907	2	0
BNAA06G17600D	593	1384	852
BNAA06G18610D	1181	38	24
BNAA06G18760D	938	24	60
BNAA06G20770D	1069	568	210
BNAA06G21620D	2747	50	18
BNAA06G22230D	3474	268	214
BNAA06G22350D	1095	62	72
BNAA06G22890D	2721	853	384
BNAA06G23310D	1441	240	80
BNAA06G23320D	5524	550	138
BNAA06G23470D	771	198	88
BNAA06G24050D	1835	186	48
BNAA06G24780D	2928	3115	599
BNAA06G24880D	1141	12	14
BNAA06G25130D	1212	80	12
BNAA06G25850D	862	174	75
BNAA06G25860D	2959	74	58
BNAA06G26130D	3836	408	194
BNAA06G27220D	1358	0	2
BNAA06G27650D	2323	388	140
BNAA06G27750D	1530	118	36
BNAA06G27820D	1161	51	27
BNAA06G27930D	851	656	1246
BNAA06G28320D	2073	118	14
BNAA06G28330D	705	6	16
BNAA06G28340D	1350	98	74
BNAA06G28580D	1240	62	40
BNAA06G28720D	913	8	4
BNAA06G28890D	2729	110	28
BNAA06G29480D	500	482	78
BNAA06G29630D	2418	176	86
BNAA06G30150D	1602	331	184
BNAA06G30170D	1742	206	184
BNAA06G30190D	1246	118	112
BNAA06G30200D	977	318	352
BNAA06G31010D	3471	506	376
BNAA06G31270D	1833	2	0
BNAA06G32090D	3069	400	74
BNAA06G32810D	1615	2908	937
BNAA06G32850D	3184	558	112
BNAA06G33290D	1142	446	82
BNAA06G33720D	1771	280	138
BNAA06G34080D	1538	124	64
BNAA06G34090D	2421	553	263
BNAA06G35950D	2221	76	42
BNAA06G35980D	3001	214	115
BNAA06G36100D	740	4	0
BNAA06G36770D	5290	805	354
BNAA06G36820D	1212	10	0
BNAA06G36850D	877	316	362
BNAA06G37090D	4659	700	352
BNAA06G37650D	743	266	157
BNAA06G38040D	832	12	2
BNAA06G38250D	586	0	2
BNAA06G38390D	604	4	4
BNAA06G39030D	816	164	128
BNAA06G39530D	8640	36	20
BNAA06G39930D	2916	72	52
BNAA06G40080D	1285	2088	422
BNAA06G40180D	1528	320	30
BNAA06G40720D	916	57	68
BNAA06G40980D	2290	342	206
BNAA07G00270D	1747	107	58
BNAA07G00330D	1264	57	14
BNAA07G00400D	698	2	0
BNAA07G00530D	1346	361	152
BNAA07G01170D	1594	32	26
BNAA07G01630D	2592	326	26
BNAA07G02730D	3589	94	40
BNAA07G02880D	1195	474	184
BNAA07G03770D	3661	134	32
BNAA07G04000D	1396	10	4
BNAA07G04280D	600	10660	3710
BNAA07G04340D	1898	363	162
BNAA07G04520D	1514	139	80
BNAA07G04580D	1481	304	246
BNAA07G05990D	1863	320	160
BNAA07G06800D	1730	0	2
BNAA07G06890D	566	24	2
BNAA07G06920D	1807	0	3
BNAA07G07520D	2874	519	218
BNAA07G08040D	723	0	4
BNAA07G08570D	3573	324	132
BNAA07G08660D	2911	16	10
BNAA07G08930D	1320	10	2
BNAA07G09210D	895	42	20
BNAA07G09240D	5677	23	12
BNAA07G09370D	1378	250	119
BNAA07G09380D	1178	112	70
BNAA07G09430D	7062	92	46
BNAA07G09600D	1049	42	52
BNAA07G09780D	1315	4	2
BNAA07G09820D	925	2	4
BNAA07G10330D	1554	197	161
BNAA07G10410D	1367	40	28
BNAA07G11350D	1350	0	36
BNAA07G12240D	1778	118	36
BNAA07G13030D	4020	220	112
BNAA07G13480D	3836	1	0
BNAA07G14260D	1436	170	94
BNAA07G15110D	1815	10	0
BNAA07G16250D	1892	32	18
BNAA07G16260D	2172	10	2
BNAA07G16270D	1401	38	36
BNAA07G16520D	35163	40	46
BNAA07G16970D	1911	74	94
BNAA07G18720D	1031	14	4
BNAA07G18840D	2312	56	48
BNAA07G18970D	3511	240	106
BNAA07G19030D	1725	305	175
BNAA07G19360D	1060	564	172
BNAA07G20360D	1066	17	43
BNAA07G20680D	1059	54	42
BNAA07G20780D	528	62	28
BNAA07G20830D	2033	56	0
BNAA07G21220D	1211	68	18
BNAA07G21340D	2560	366	414
BNAA07G21830D	2754	241	122
BNAA07G21870D	2327	74	149
BNAA07G21890D	986	20	10
BNAA07G21970D	1395	368	54
BNAA07G22230D	762	106	42
BNAA07G23070D	737	148	30
BNAA07G23700D	973	126	68
BNAA07G24500D	1102	160	102
BNAA07G24630D	3932	1443	1068
BNAA07G24650D	602	4	0
BNAA07G24940D	2798	26	22
BNAA07G25000D	532	34	236
BNAA07G26700D	884	30	2
BNAA07G26990D	1513	20	4
BNAA07G27060D	4050	36	24
BNAA07G27110D	758	31	10
BNAA07G27170D	580	587	6
BNAA07G27450D	3149	232	156
BNAA07G28690D	2294	710	422
BNAA07G28880D	1035	1594	286
BNAA07G29130D	1920	370	194
BNAA07G29140D	3057	294	92
BNAA07G29290D	2441	570	78
BNAA07G29500D	2264	224	150
BNAA07G29510D	734	167	80
BNAA07G29590D	8107	360	196
BNAA07G29710D	1010	12	6
BNAA07G29750D	1783	52	50
BNAA07G29780D	935	122	52
BNAA07G29820D	932	308	20
BNAA07G29830D	2807	178	226
BNAA07G29970D	660	60	4
BNAA07G30180D	797	128	8
BNAA07G30620D	778	12	2
BNAA07G30660D	2618	26	14
BNAA07G31010D	1680	150	80
BNAA07G31090D	3645	794	414
BNAA07G31280D	1650	51	36
BNAA07G31410D	1612	60	98
BNAA07G31700D	960	611	336
BNAA07G31730D	5244	0	2
BNAA07G31800D	1736	2	0
BNAA07G31870D	1212	578	152
BNAA07G32070D	1245	52	16
BNAA07G32260D	1234	90	38
BNAA07G32280D	861	204	50
BNAA07G32290D	1338	138	30
BNAA07G32840D	2003	2	8
BNAA07G32940D	2871	220	26
BNAA07G33540D	1036	46	24
BNAA07G33780D	5528	138	52
BNAA07G33880D	2452	3763	4778
BNAA07G34270D	2495	464	92
BNAA07G34460D	3069	713	434
BNAA07G34590D	2876	140	64
BNAA07G34870D	1452	513	350
BNAA07G35360D	1101	23	41
BNAA07G35410D	4207	8	0
BNAA07G36090D	1369	30	32
BNAA07G36570D	1479	184	72
BNAA07G37080D	786	98	30
BNAA07G37450D	2044	362	174
BNAA07G37460D	1529	0	2
BNAA07G37590D	1808	294	104
BNAA07G37970D	2577	278	100
BNAA07G38570D	704	146	6
BNAA08G00150D	4211	632	254
BNAA08G00220D	1223	494	222
BNAA08G01030D	3318	328	220
BNAA08G01890D	2126	910	534
BNAA08G02230D	8008	288	160
BNAA08G02240D	4756	362	168
BNAA08G02310D	1448	1282	334
BNAA08G03890D	1218	168	88
BNAA08G05640D	836	20	4
BNAA08G05670D	2245	230	58
BNAA08G06530D	1131	503	438
BNAA08G06710D	2461	226	88
BNAA08G07720D	1358	14	6
BNAA08G08200D	8925	66	44
BNAA08G08490D	1955	126	52
BNAA08G08760D	1160	3	0
BNAA08G09040D	1715	264	98
BNAA08G10220D	1882	164	72
BNAA08G11070D	1070	16	2
BNAA08G12440D	1357	6	0
BNAA08G12870D	1995	96	34
BNAA08G12920D	1598	0	16
BNAA08G13080D	1433	56	11
BNAA08G13090D	948	116	124
BNAA08G13780D	824	76	62
BNAA08G13800D	756	14	0
BNAA08G13840D	757	690	82
BNAA08G14020D	479	416	34
BNAA08G14030D	977	6	3
BNAA08G14240D	653	14	6
BNAA08G15460D	779	6	4
BNAA08G15490D	1666	10	52
BNAA08G15510D	1299	3	13
BNAA08G15520D	3399	258	308
BNAA08G15630D	656	0	6
BNAA08G15670D	2543	684	348
BNAA08G16040D	837	6	4
BNAA08G17040D	2289	40	8
BNAA08G17310D	1683	176	73
BNAA08G17650D	3076	1104	322
BNAA08G17680D	3045	296	80
BNAA08G17860D	736	2	8
BNAA08G18080D	1350	102	120
BNAA08G18100D	737	12	48
BNAA08G18980D	830	184	144
BNAA08G19060D	1481	175	42
BNAA08G19660D	856	176	14
BNAA08G20710D	2322	38	30
BNAA08G22700D	629	54	10
BNAA08G22810D	1374	818	396
BNAA08G22930D	2449	0	10
BNAA08G22950D	1634	124	66
BNAA08G24300D	1940	102	84
BNAA08G26040D	2126	126	34
BNAA08G26120D	1212	2	0
BNAA08G26230D	1207	77	13
BNAA08G26490D	794	3929	2684
BNAA08G26510D	1816	78	26
BNAA08G27080D	2206	68	90
BNAA08G27180D	8560	10	0
BNAA08G28750D	3002	647	240
BNAA08G28790D	771	72	14
BNAA08G29280D	2081	110	52
BNAA08G29770D	2607	336	206
BNAA08G30350D	3203	274	170
BNAA08G31220D	669	2	0
BNAA09G00310D	2278	66	36
BNAA09G01150D	4693	446	212
BNAA09G01440D	3219	611	172
BNAA09G01560D	2323	224	142
BNAA09G02060D	3401	284	84
BNAA09G02770D	1674	1154	580
BNAA09G03030D	833	108	92
BNAA09G04440D	856	140	234
BNAA09G04610D	1014	2006	712
BNAA09G05350D	1532	3	0
BNAA09G05670D	1171	70	18
BNAA09G05780D	1987	1017	358
BNAA09G05880D	636	4	0
BNAA09G05910D	1974	10	16
BNAA09G05940D	1350	6	64
BNAA09G06020D	1215	52	0
BNAA09G06210D	3172	360	362
BNAA09G07140D	830	770	54
BNAA09G07220D	1753	1070	310
BNAA09G07310D	2794	10	12
BNAA09G07600D	1932	10	18
BNAA09G07830D	694	10	14
BNAA09G08870D	1447	106	138
BNAA09G08900D	1546	320	390
BNAA09G09190D	879	26	32
BNAA09G11860D	3341	358	148
BNAA09G12000D	823	8	30
BNAA09G12260D	3374	1039	571
BNAA09G12300D	665	975	342
BNAA09G12400D	2446	92	14
BNAA09G12530D	710	108	50
BNAA09G12720D	2706	1840	1786
BNAA09G13320D	3317	632	360
BNAA09G13510D	582	2	6
BNAA09G13560D	864	24	0
BNAA09G13570D	2746	297	248
BNAA09G13830D	3462	178	342
BNAA09G14630D	1563	4	4
BNAA09G15320D	649	1632	1862
BNAA09G15460D	2975	78	20
BNAA09G15590D	1989	72	26
BNAA09G15610D	1590	2	0
BNAA09G15890D	1596	1294	152
BNAA09G17220D	1667	30	22
BNAA09G18040D	1508	42	80
BNAA09G18140D	1451	116	12
BNAA09G18270D	3266	24	8
BNAA09G18280D	1552	3	0
BNAA09G18390D	981	2	0
BNAA09G18520D	2290	458	46
BNAA09G18540D	741	98	28
BNAA09G18580D	1335	170	128
BNAA09G18690D	971	6	0
BNAA09G18790D	900	53	54
BNAA09G19970D	575	608	186
BNAA09G20290D	727	2	0
BNAA09G20330D	901	10	20
BNAA09G20500D	962	2	0
BNAA09G20510D	1967	3534	1298
BNAA09G21010D	1186	142	64
BNAA09G23210D	1985	34	16
BNAA09G23370D	1796	178	106
BNAA09G23380D	1109	1748	507
BNAA09G23490D	802	781	342
BNAA09G23610D	4184	64	28
BNAA09G23700D	573	16	2
BNAA09G23730D	590	14	9
BNAA09G23980D	1036	11	0
BNAA09G24140D	568	924	196
BNAA09G24300D	1601	120	60
BNAA09G24540D	1822	892	382
BNAA09G25340D	881	38	12
BNAA09G25370D	763	54	40
BNAA09G25400D	1341	714	246
BNAA09G25620D	1007	16	12
BNAA09G26200D	2694	62	8
BNAA09G26240D	1574	6	4
BNAA09G26300D	724	66	218
BNAA09G26530D	3078	1260	498
BNAA09G26650D	1904	75	166
BNAA09G26720D	724	20	0
BNAA09G26770D	2052	84	40
BNAA09G26810D	1206	178	80
BNAA09G27420D	1065	134	38
BNAA09G27430D	3229	154	136
BNAA09G27480D	1130	26	4
BNAA09G27640D	1634	8	2
BNAA09G27720D	4785	384	128
BNAA09G27860D	10585	218	113
BNAA09G27930D	2288	168	110
BNAA09G28080D	1069	80	28
BNAA09G28290D	564	66	10
BNAA09G28480D	3094	194	64
BNAA09G29050D	2854	414	170
BNAA09G29380D	787	382	14
BNAA09G29800D	1765	46	32
BNAA09G29830D	3171	209	136
BNAA09G29900D	2144	8	0
BNAA09G30070D	3148	374	164
BNAA09G30080D	1208	42	4
BNAA09G30410D	3144	368	116
BNAA09G30900D	3311	4	0
BNAA09G31670D	1640	102	108
BNAA09G32050D	991	400	134
BNAA09G32480D	688	94	76
BNAA09G32560D	580	20	12
BNAA09G33150D	853	254	126
BNAA09G33630D	3063	38	62
BNAA09G33740D	3729	552	234
BNAA09G33770D	660	264	66
BNAA09G34080D	2772	34	4
BNAA09G34220D	1580	96	44
BNAA09G34270D	2916	926	443
BNAA09G34660D	2703	68	18
BNAA09G34710D	1524	106	38
BNAA09G34890D	1707	500	180
BNAA09G34990D	966	90	64
BNAA09G35220D	1995	102	60
BNAA09G35310D	6574	310	48
BNAA09G35390D	867	14	24
BNAA09G35810D	1037	827	582
BNAA09G36090D	2700	218	130
BNAA09G36100D	2049	242	144
BNAA09G36420D	1733	204	156
BNAA09G36690D	1461	16	16
BNAA09G36760D	519	124	24
BNAA09G36790D	587	8	4
BNAA09G37670D	3545	1026	360
BNAA09G37840D	2056	192	48
BNAA09G38090D	799	36	4
BNAA09G38400D	1007	55	44
BNAA09G39040D	1268	1078	212
BNAA09G39120D	1222	88	50
BNAA09G39650D	1256	164	96
BNAA09G39890D	863	206	148
BNAA09G40270D	813	127	78
BNAA09G40450D	750	8465	4058
BNAA09G40850D	1770	196	136
BNAA09G41160D	1038	20	36
BNAA09G41350D	1992	42	12
BNAA09G42830D	2362	216	102
BNAA09G43070D	1109	134	38
BNAA09G43360D	933	163	81
BNAA09G43370D	1156	152	73
BNAA09G43580D	456	28	18
BNAA09G43730D	565	1	0
BNAA09G43780D	711	6	20
BNAA09G44110D	1498	26	12
BNAA09G44170D	2306	179	26
BNAA09G44560D	3923	286	266
BNAA09G45160D	624	20	62
BNAA09G45280D	2155	106	10
BNAA09G45310D	1144	54	112
BNAA09G45330D	3283	24	36
BNAA09G45730D	1762	158	8
BNAA09G45930D	2957	14	8
BNAA09G46020D	1216	14	34
BNAA09G46370D	1466	773	427
BNAA09G46450D	1670	36	14
BNAA09G47080D	1441	164	52
BNAA09G47470D	1678	434	92
BNAA09G47760D	858	24	2
BNAA09G47940D	907	4	10
BNAA09G48050D	1138	292	140
BNAA09G48200D	2634	42	30
BNAA09G48690D	2030	56	48
BNAA09G48780D	2997	308	218
BNAA09G49000D	887	72	28
BNAA09G49170D	8495	160	108
BNAA09G49270D	1170	0	2
BNAA09G49560D	3094	139	30
BNAA09G49660D	2953	1300	600
BNAA09G50100D	896	122	42
BNAA09G50160D	5935	4	12
BNAA09G50190D	1469	24	14
BNAA09G50740D	1027	180	58
BNAA09G51220D	790	14	0
BNAA09G51230D	2776	1863	146
BNAA09G51360D	4004	190	114
BNAA09G51370D	1505	8	0
BNAA09G51850D	1366	864	734
BNAA09G52000D	1986	660	328
BNAA09G52200D	570	6	0
BNAA09G52440D	983	122	106
BNAA09G52570D	550	6	2
BNAA09G54110D	438	6	2
BNAA09G54120D	3178	24	0
BNAA09G54140D	1210	58	20
BNAA09G54510D	1469	385	90
BNAA09G54610D	1728	160	144
BNAA09G55000D	1917	72	52
BNAA09G55480D	4148	157	104
BNAA09G55550D	1601	2978	1528
BNAA09G56820D	742	268	94
BNAA10G00010D	1081	106	42
BNAA10G00140D	1131	288	178
BNAA10G00180D	690	65	25
BNAA10G00630D	1807	24	4
BNAA10G00930D	3215	202	47
BNAA10G00940D	1297	8	0
BNAA10G00980D	1466	202	62
BNAA10G01070D	1667	168	64
BNAA10G01170D	1615	6	6
BNAA10G01230D	7023	28	0
BNAA10G01300D	966	8	6
BNAA10G01350D	1393	2	0
BNAA10G01750D	1462	202	150
BNAA10G02260D	1925	440	346
BNAA10G02370D	3365	12	0
BNAA10G02470D	5439	304	140
BNAA10G03040D	3874	93	70
BNAA10G03590D	1751	148	76
BNAA10G03660D	1544	8	14
BNAA10G03900D	1753	292	228
BNAA10G04140D	1798	230	174
BNAA10G04290D	825	2	4
BNAA10G04660D	1706	175	184
BNAA10G06300D	1975	26	2
BNAA10G07290D	1859	214	127
BNAA10G07320D	2082	20	2
BNAA10G08030D	811	30	0
BNAA10G08730D	1171	6	0
BNAA10G09330D	4883	182	81
BNAA10G09450D	705	315	131
BNAA10G09730D	1027	110	60
BNAA10G09780D	2042	364	106
BNAA10G09800D	689	24	54
BNAA10G09820D	1062	102	62
BNAA10G10950D	850	6	0
BNAA10G11070D	1297	1825	655
BNAA10G11330D	3090	360	288
BNAA10G11660D	584	118	0
BNAA10G12240D	1100	50	32
BNAA10G12510D	1401	2	0
BNAA10G13690D	1152	163	116
BNAA10G13830D	668	298	748
BNAA10G14130D	1153	192	100
BNAA10G14350D	755	2	6
BNAA10G14810D	1300	2328	1088
BNAA10G15560D	1492	68	42
BNAA10G15770D	1367	6	2
BNAA10G16080D	1109	346	228
BNAA10G16440D	2861	300	50
BNAA10G16480D	4008	843	401
BNAA10G17090D	2333	188	74
BNAA10G17160D	1900	40	25
BNAA10G17830D	1378	517	395
BNAA10G17930D	1189	72	0
BNAA10G17990D	594	452	324
BNAA10G18190D	1290	918	550
BNAA10G18370D	2163	112	125
BNAA10G18470D	1129	130	88
BNAA10G19020D	2588	56	24
BNAA10G19060D	2571	198	36
BNAA10G19110D	1131	20	22
BNAA10G19310D	776	65	15
BNAA10G20590D	1333	240	8
BNAA10G20640D	2947	76	0
BNAA10G21560D	1877	131	82
BNAA10G21590D	895	10	0
BNAA10G22040D	2918	330	250
BNAA10G22190D	1331	364	179
BNAA10G22230D	1373	68	30
BNAA10G22730D	2703	245	148
BNAA10G23470D	1762	451	22
BNAA10G24570D	597	41	42
BNAA10G25190D	2911	52	4
BNAA10G25340D	1264	110	28
BNAA10G25480D	1836	2	2
BNAA10G25700D	6089	234	188
BNAA10G26250D	3392	1125	690
BNAA10G26270D	2471	2301	882
BNAA10G26430D	3665	2	8
BNAA10G27270D	2149	208	2
BNAA10G27330D	871	3330	300
BNAA10G27540D	1823	116	0
BNAA10G27800D	1515	296	238
BNAA10G27810D	344	6	0
BNAA10G27970D	2717	586	202
BNAA10G28150D	459	20	6
BNAA10G28370D	2129	644	412
BNAA10G29050D	1190	108	62
BNAA10G29120D	635	1608	280
BNAA10G29310D	606	25	19
BNAA10G29610D	2935	196	122
BNAA10G29670D	694	300	150
BNAA10G30120D	1289	26	49
BNAA10G30580D	2307	46	14
BNAA10G30640D	1018	102	78
BNAANNG00280D	2216	154	48
BNAANNG00350D	1710	10	0
BNAANNG00410D	1351	178	60
BNAANNG00520D	4904	18	22
BNAANNG00590D	3686	28	28
BNAANNG01390D	6703	198	98
BNAANNG01510D	1273	2	8
BNAANNG01540D	1602	16	4
BNAANNG02020D	707	82	36
BNAANNG02220D	1969	24	14
BNAANNG02230D	4216	422	298
BNAANNG02330D	2066	20	12
BNAANNG03060D	1225	310	6
BNAANNG03520D	1795	4	4
BNAANNG03600D	9820	1066	836
BNAANNG03950D	2769	228	168
BNAANNG04120D	925	140	104
BNAANNG04190D	1446	50	28
BNAANNG04900D	3037	236	154
BNAANNG05320D	1943	2	0
BNAANNG05500D	2441	210	112
BNAANNG05650D	1841	192	98
BNAANNG05680D	3612	88	58
BNAANNG05700D	1303	33	20
BNAANNG06120D	357	4	0
BNAANNG06500D	529	16	14
BNAANNG07180D	1158	78	30
BNAANNG07340D	1578	147	89
BNAANNG08350D	2845	474	42
BNAANNG08720D	973	64	34
BNAANNG08740D	869	502	288
BNAANNG09230D	2346	254	128
BNAANNG09400D	1649	10	4
BNAANNG09470D	1106	179	62
BNAANNG09650D	1728	378	288
BNAANNG10350D	5275	220	180
BNAANNG10680D	1379	12	24
BNAANNG10980D	5939	1166	358
BNAANNG11020D	1112	98	96
BNAANNG11090D	1821	906	434
BNAANNG11120D	3687	218	140
BNAANNG11940D	522	336	40
BNAANNG12040D	2144	1072	348
BNAANNG12230D	1017	5	0
BNAANNG12290D	1302	2	0
BNAANNG13020D	593	48	12
BNAANNG13040D	939	376	28
BNAANNG13050D	1252	750	450
BNAANNG13520D	1451	96	90
BNAANNG13750D	1421	8	4
BNAANNG15810D	1640	64	68
BNAANNG15930D	1073	120	224
BNAANNG15970D	3198	684	926
BNAANNG16170D	965	440	270
BNAANNG16210D	3277	64	32
BNAANNG17210D	4732	14	0
BNAANNG17520D	3906	132	50
BNAANNG18450D	2142	128	104
BNAANNG18970D	2000	112	88
BNAANNG19180D	2562	103	53
BNAANNG20920D	1398	194	62
BNAANNG21350D	995	0	2
BNAANNG22290D	930	12	20
BNAANNG22300D	888	92	22
BNAANNG22460D	691	9	30
BNAANNG22530D	1409	471	346
BNAANNG22550D	1619	1806	268
BNAANNG23210D	3439	384	222
BNAANNG23310D	2700	28	10
BNAANNG23570D	706	142	36
BNAANNG23680D	664	0	6
BNAANNG24450D	568	90	80
BNAANNG25290D	519	22	2
BNAANNG25460D	2080	521	500
BNAANNG25860D	675	2	0
BNAANNG26280D	802	568	128
BNAANNG27230D	2066	2	12
BNAANNG29080D	2161	120	20
BNAANNG30210D	1044	60	32
BNAANNG30550D	846	2	0
BNAANNG30680D	607	326	171
BNAANNG31340D	494	86	46
BNAANNG32220D	1359	12	8
BNAANNG32780D	511	20	14
BNAANNG33040D	749	8	0
BNAANNG33810D	859	30	8
BNAANNG33820D	2703	140	248
BNAANNG35050D	1839	150	46
BNAANNG35530D	719	28	6
BNAANNG36270D	1833	82	36
BNAANNG38080D	1570	8931	936
BNAANNG38150D	1215	98	42
BNAANNG39210D	1118	18	14
BNAANNG40180D	493	6	0
BNAANNG40190D	1295	356	764
BNAANNG40350D	1209	2055	860
BNAANNG40570D	834	3882	1392
BNAANNG41220D	860	815	526
BNAANNG41370D	1172	66	12
BNAANNG41640D	767	2	0
BNAC01G01990D	1005	58	12
BNAC01G03080D	1291	46	18
BNAC01G03230D	806	1028	104
BNAC01G04070D	4202	138	82
BNAC01G04100D	1576	118	42
BNAC01G04570D	450	228	82
BNAC01G04650D	2966	598	184
BNAC01G04740D	578	2	0
BNAC01G04830D	2301	236	100
BNAC01G05100D	2571	222	112
BNAC01G05180D	2766	18	0
BNAC01G05540D	831	8	2
BNAC01G05870D	1437	70	75
BNAC01G06150D	2974	274	94
BNAC01G06160D	1729	1329	604
BNAC01G06210D	1392	9	0
BNAC01G06250D	1401	80	46
BNAC01G06890D	769	200	156
BNAC01G08230D	7012	114	98
BNAC01G08320D	2828	2	6
BNAC01G08410D	1549	262	92
BNAC01G08520D	2314	283	74
BNAC01G08560D	637	332	6
BNAC01G08670D	7794	318	140
BNAC01G09000D	1907	87	24
BNAC01G09090D	1787	152	145
BNAC01G09360D	1546	538	220
BNAC01G10370D	2025	1818	401
BNAC01G10450D	2284	83	34
BNAC01G10840D	2806	14	16
BNAC01G11030D	2135	64	94
BNAC01G11070D	2008	132	110
BNAC01G11170D	1152	162	30
BNAC01G11300D	3532	976	304
BNAC01G11600D	2848	238	80
BNAC01G11660D	1781	98	64
BNAC01G12490D	720	394	252
BNAC01G13120D	958	18	2
BNAC01G13250D	1430	18	0
BNAC01G13350D	1072	38	6
BNAC01G13610D	10625	70	68
BNAC01G13700D	1275	666	214
BNAC01G13760D	846	6	2
BNAC01G13780D	2812	1095	764
BNAC01G13790D	2133	396	176
BNAC01G13820D	1633	72	34
BNAC01G13860D	1779	6	2
BNAC01G14290D	1869	245	161
BNAC01G14900D	1389	197	108
BNAC01G15290D	1503	138	44
BNAC01G15910D	1794	338	128
BNAC01G15960D	918	237	64
BNAC01G16160D	597	26	12
BNAC01G16190D	686	138	138
BNAC01G16300D	672	143	58
BNAC01G16470D	1157	97	16
BNAC01G16560D	587	30	18
BNAC01G17780D	2779	24	57
BNAC01G18140D	1181	1416	768
BNAC01G18310D	1653	344	248
BNAC01G18340D	991	7	10
BNAC01G18620D	1243	26	12
BNAC01G18710D	597	0	6
BNAC01G19540D	855	110	74
BNAC01G19620D	1412	86	32
BNAC01G20110D	2872	20	8
BNAC01G20170D	905	14	6
BNAC01G20270D	7338	7104	2918
BNAC01G20460D	1035	14	0
BNAC01G20740D	1532	40	12
BNAC01G20820D	902	126	32
BNAC01G20840D	777	12	20
BNAC01G20860D	1097	26	20
BNAC01G20890D	1464	29	18
BNAC01G21010D	1747	650	340
BNAC01G21100D	2233	6	2
BNAC01G21220D	2581	334	98
BNAC01G21240D	1606	243	83
BNAC01G21300D	1894	104	56
BNAC01G21310D	2938	36	33
BNAC01G22380D	1353	6	8
BNAC01G22450D	2281	44	52
BNAC01G23370D	726	72	32
BNAC01G23780D	824	156	62
BNAC01G24150D	1061	480	356
BNAC01G25020D	779	133	62
BNAC01G26220D	1946	282	106
BNAC01G27250D	1562	30	20
BNAC01G28220D	1074	12	0
BNAC01G28490D	3541	28	26
BNAC01G29020D	3769	8	0
BNAC01G29300D	2556	26	6
BNAC01G29310D	3833	154	128
BNAC01G29360D	1557	120	6
BNAC01G30030D	1676	142	34
BNAC01G30050D	2856	84	34
BNAC01G30240D	2632	366	220
BNAC01G30430D	1909	558	78
BNAC01G31550D	12794	136	0
BNAC01G31920D	784	70	26
BNAC01G32640D	2514	242	122
BNAC01G32970D	3517	173	66
BNAC01G33080D	1459	410	234
BNAC01G34080D	881	34	8
BNAC01G34970D	2960	88	34
BNAC01G35640D	792	36	6
BNAC01G35810D	986	237	100
BNAC01G35820D	1214	290	0
BNAC01G37610D	1383	358	42
BNAC01G38060D	3158	2550	250
BNAC01G38100D	2124	39	8
BNAC01G38600D	1679	1049	542
BNAC01G39580D	945	101	46
BNAC01G39700D	1733	252	108
BNAC01G39750D	5239	938	396
BNAC01G40010D	1265	42	4
BNAC01G40110D	3038	468	258
BNAC01G40130D	463	2	0
BNAC01G40370D	4712	174	88
BNAC01G40400D	1609	1280	100
BNAC01G41370D	714	0	2
BNAC01G41760D	5110	148	33
BNAC01G41860D	5977	1805	880
BNAC01G41970D	5414	22	12
BNAC01G42170D	1632	2	0
BNAC01G44000D	1802	216	96
BNAC01G44220D	6670	646	172
BNAC02G00550D	1578	4	0
BNAC02G00980D	1150	36	11
BNAC02G02150D	1614	34	0
BNAC02G03310D	2115	64	4
BNAC02G03350D	1083	18	0
BNAC02G03400D	3579	6	0
BNAC02G03960D	1214	52	0
BNAC02G04250D	2280	150	24
BNAC02G04260D	2716	406	136
BNAC02G04310D	3915	42	0
BNAC02G04430D	4692	2094	470
BNAC02G04960D	1460	509	0
BNAC02G05700D	1228	16	0
BNAC02G05780D	2433	138	0
BNAC02G05810D	1198	148	134
BNAC02G05870D	2333	684	8
BNAC02G06320D	2235	120	0
BNAC02G07050D	699	670	369
BNAC02G07070D	1912	188	52
BNAC02G07270D	725	14	0
BNAC02G07360D	996	60	12
BNAC02G07380D	1714	210	4
BNAC02G08320D	2259	120	0
BNAC02G08810D	2336	672	10
BNAC02G09270D	3492	32	18
BNAC02G09310D	2181	6	0
BNAC02G09400D	890	54	8
BNAC02G09510D	1291	6	48
BNAC02G09980D	1448	65	45
BNAC02G10390D	1189	86	130
BNAC02G10870D	3047	62	70
BNAC02G11110D	1511	34	36
BNAC02G11140D	3156	0	2
BNAC02G11160D	1302	20	6
BNAC02G11250D	1482	0	104
BNAC02G11940D	2280	94	318
BNAC02G12900D	5215	23	68
BNAC02G12940D	2015	0	12
BNAC02G14710D	1319	10	14
BNAC02G14800D	1426	72	86
BNAC02G14830D	3867	46	40
BNAC02G15030D	2289	757	770
BNAC02G16100D	2376	328	222
BNAC02G16110D	2663	138	86
BNAC02G16220D	777	6	0
BNAC02G16480D	1965	1216	830
BNAC02G17120D	2469	65	54
BNAC02G17160D	1788	440	166
BNAC02G17280D	3014	44	44
BNAC02G17360D	1863	66	24
BNAC02G18280D	729	224	10
BNAC02G18630D	2856	69	121
BNAC02G18670D	643	2	0
BNAC02G19140D	1127	870	674
BNAC02G19650D	2405	268	212
BNAC02G19820D	837	12	37
BNAC02G20520D	937	0	2
BNAC02G20860D	1089	0	2
BNAC02G20890D	1628	26	16
BNAC02G21400D	793	90	32
BNAC02G21830D	3041	4	1
BNAC02G21850D	1872	34	120
BNAC02G22210D	2590	398	242
BNAC02G23220D	2991	118	138
BNAC02G23430D	938	20	4
BNAC02G24200D	2362	80	44
BNAC02G24220D	1612	20	18
BNAC02G24860D	1265	24	14
BNAC02G24890D	1958	298	214
BNAC02G25220D	3831	110	76
BNAC02G25560D	5618	222	78
BNAC02G27250D	1418	99	159
BNAC02G28130D	873	108	54
BNAC02G28900D	1631	10	28
BNAC02G29430D	2592	76	50
BNAC02G29950D	1133	920	962
BNAC02G32650D	1703	10	22
BNAC02G33020D	1894	2	0
BNAC02G33160D	1217	408	262
BNAC02G33580D	1688	179	129
BNAC02G33830D	2695	130	72
BNAC02G33890D	733	6	8
BNAC02G34250D	1828	100	84
BNAC02G34380D	2350	10	20
BNAC02G35000D	1425	42	50
BNAC02G35020D	1050	193	110
BNAC02G35030D	796	214	134
BNAC02G35690D	1048	60	26
BNAC02G36170D	960	26	6
BNAC02G36340D	1823	320	184
BNAC02G36620D	601	14	2
BNAC02G36680D	1091	304	860
BNAC02G36770D	1926	192	50
BNAC02G36830D	1846	28	18
BNAC02G37080D	2601	142	82
BNAC02G37340D	926	4	0
BNAC02G38260D	995	42	46
BNAC02G38310D	878	0	12
BNAC02G38620D	1135	834	590
BNAC02G38630D	1149	10	46
BNAC02G38950D	2621	54	54
BNAC02G39000D	1835	16	30
BNAC02G39850D	1330	122	64
BNAC02G40210D	657	0	28
BNAC02G40310D	2065	372	94
BNAC02G40780D	557	256	244
BNAC02G41020D	4869	304	194
BNAC02G41120D	1640	77	178
BNAC02G41130D	1882	4	44
BNAC02G42710D	2715	248	254
BNAC02G42940D	1349	85	75
BNAC02G43460D	839	58	44
BNAC02G43690D	636	20	6
BNAC02G43960D	1177	84	143
BNAC02G43970D	1745	12	0
BNAC02G45840D	1492	10	10
BNAC02G46580D	2839	34	40
BNAC02G46860D	1623	34	60
BNAC02G47610D	1131	44	148
BNAC02G48230D	438	0	1
BNAC02G48580D	1078	32	76
BNAC02G48630D	1702	5	13
BNAC03G00220D	2117	114	22
BNAC03G00260D	4279	100	142
BNAC03G00470D	1016	6	2
BNAC03G00540D	1215	85	82
BNAC03G01040D	1728	30	40
BNAC03G01720D	1203	148	221
BNAC03G02350D	1075	2	6
BNAC03G02650D	3577	128	80
BNAC03G02910D	1198	80	174
BNAC03G03350D	743	1056	1152
BNAC03G03360D	677	10	53
BNAC03G03420D	1323	2	0
BNAC03G05140D	1898	32	16
BNAC03G05210D	660	78	34
BNAC03G05550D	1942	274	186
BNAC03G06050D	1678	168	132
BNAC03G06510D	1909	46	110
BNAC03G06590D	1372	52	45
BNAC03G06860D	1385	30	12
BNAC03G07210D	2082	104	0
BNAC03G07800D	604	1509	1093
BNAC03G08220D	1277	223	0
BNAC03G08390D	799	168	24
BNAC03G08410D	820	404	39
BNAC03G08810D	1856	63	18
BNAC03G11930D	2174	437	106
BNAC03G11940D	1578	40	40
BNAC03G12040D	1282	26	56
BNAC03G12110D	4482	294	78
BNAC03G12230D	1740	20	48
BNAC03G12240D	1251	30	46
BNAC03G12310D	1184	86	152
BNAC03G12790D	534	2	58
BNAC03G13760D	4039	156	26
BNAC03G13770D	4895	71	4
BNAC03G14050D	767	85	208
BNAC03G14160D	2664	276	327
BNAC03G14330D	985	42	50
BNAC03G14710D	534	50	12
BNAC03G15280D	1018	2	4
BNAC03G15730D	1828	46	22
BNAC03G16050D	4212	102	116
BNAC03G16100D	1608	1224	1808
BNAC03G17690D	2025	72	48
BNAC03G18280D	4437	208	68
BNAC03G18390D	2751	1068	454
BNAC03G18720D	680	80	42
BNAC03G19060D	3147	130	60
BNAC03G20160D	3313	14	3
BNAC03G20740D	1080	120	68
BNAC03G22300D	2112	87	44
BNAC03G23200D	3818	122	57
BNAC03G23310D	510	6	2
BNAC03G23500D	2922	1037	290
BNAC03G23610D	1947	98	26
BNAC03G24100D	2899	228	38
BNAC03G24900D	644	114	34
BNAC03G25280D	2170	78	40
BNAC03G25480D	2063	94	78
BNAC03G25490D	4649	256	30
BNAC03G25670D	1120	6	10
BNAC03G25830D	677	242	136
BNAC03G26420D	779	0	6
BNAC03G27530D	1319	14	2
BNAC03G27560D	2100	260	104
BNAC03G27640D	1283	46	12
BNAC03G27720D	1745	20	26
BNAC03G27990D	1948	312	144
BNAC03G28160D	573	6	4
BNAC03G28640D	1437	370	250
BNAC03G28700D	1668	798	344
BNAC03G28880D	897	106	94
BNAC03G28910D	2596	608	296
BNAC03G29170D	610	180	66
BNAC03G30980D	737	756	660
BNAC03G31080D	2284	234	86
BNAC03G31340D	1320	53	48
BNAC03G31450D	4066	98	58
BNAC03G31650D	1078	442	256
BNAC03G32080D	4142	200	76
BNAC03G32320D	897	380	168
BNAC03G32340D	3528	430	284
BNAC03G32800D	1633	52	36
BNAC03G32930D	2406	7709	1407
BNAC03G33270D	983	54	0
BNAC03G33660D	1143	2	0
BNAC03G34450D	669	32	4
BNAC03G34460D	618	24	34
BNAC03G34660D	2921	92	18
BNAC03G35350D	2359	126	50
BNAC03G36320D	1704	3	0
BNAC03G36520D	1327	627	327
BNAC03G37520D	1775	28	0
BNAC03G37810D	1182	2	0
BNAC03G37880D	3185	774	263
BNAC03G37920D	2550	610	700
BNAC03G37950D	3347	882	360
BNAC03G38190D	1505	230	156
BNAC03G38210D	548	68	60
BNAC03G38770D	2463	410	212
BNAC03G38920D	10359	694	226
BNAC03G39190D	781	1227	265
BNAC03G39300D	6342	15000	4077
BNAC03G39860D	2083	376	240
BNAC03G39960D	1904	10	30
BNAC03G40170D	1450	100	26
BNAC03G40200D	1767	942	126
BNAC03G40300D	3960	646	168
BNAC03G40340D	1047	50	30
BNAC03G41500D	1924	30	18
BNAC03G41510D	2505	324	292
BNAC03G41910D	2259	20	16
BNAC03G42380D	5662	8	12
BNAC03G42880D	607	2	0
BNAC03G43110D	1754	708	328
BNAC03G43430D	2049	623	286
BNAC03G43740D	1745	6	8
BNAC03G44070D	2480	40	22
BNAC03G44350D	1889	238	54
BNAC03G44620D	1379	4	0
BNAC03G45190D	1572	0	2
BNAC03G45920D	551	4	4
BNAC03G46620D	1550	196	112
BNAC03G46860D	2024	354	130
BNAC03G47610D	2514	358	152
BNAC03G48170D	1201	8	8
BNAC03G48270D	2657	102	22
BNAC03G48660D	2712	92	68
BNAC03G48720D	1663	495	227
BNAC03G48960D	5404	230	159
BNAC03G49100D	437	38	10
BNAC03G49490D	1527	272	100
BNAC03G49810D	2982	168	54
BNAC03G50250D	1786	59	22
BNAC03G50410D	1136	52	16
BNAC03G50950D	2264	140	27
BNAC03G51530D	3376	614	393
BNAC03G51570D	3235	448	174
BNAC03G51790D	2005	384	238
BNAC03G52330D	2749	28	0
BNAC03G52740D	3371	346	204
BNAC03G53020D	471	6	0
BNAC03G53130D	2066	2	0
BNAC03G53510D	1491	170	94
BNAC03G55510D	2590	99	102
BNAC03G56410D	2122	485	89
BNAC03G56520D	701	46	2
BNAC03G56540D	2096	50	4
BNAC03G56560D	2229	406	64
BNAC03G56720D	1847	360	484
BNAC03G56970D	2057	813	252
BNAC03G57500D	836	32	20
BNAC03G57680D	933	96	90
BNAC03G58200D	3397	174	50
BNAC03G58690D	6944	398	174
BNAC03G58980D	1324	138	86
BNAC03G59170D	1299	288	164
BNAC03G59210D	1033	158	144
BNAC03G59750D	1577	40	6
BNAC03G60010D	1045	272	182
BNAC03G61040D	838	14	6
BNAC03G61080D	1565	34	20
BNAC03G62080D	859	156	4
BNAC03G62430D	1196	0	4
BNAC03G62980D	891	0	2
BNAC03G63730D	1147	378	234
BNAC03G64890D	1905	154	70
BNAC03G65020D	1044	28	10
BNAC03G65350D	843	2	0
BNAC03G65600D	1654	138	80
BNAC03G65830D	1207	12	4
BNAC03G65920D	1072	24	4
BNAC03G66540D	816	22	4
BNAC03G66760D	1149	8	12
BNAC03G66930D	2357	100	60
BNAC03G67590D	1570	49	24
BNAC03G67600D	2469	90	34
BNAC03G67620D	1850	222	90
BNAC03G68110D	3012	152	164
BNAC03G68430D	1470	1778	456
BNAC03G69280D	529	142	28
BNAC03G69450D	1521	0	8
BNAC03G69640D	2602	28	26
BNAC03G69880D	3415	226	161
BNAC03G69930D	700	136	8
BNAC03G70290D	1364	38	19
BNAC03G70460D	1730	258	122
BNAC03G71540D	1475	64	13
BNAC03G71660D	625	20	127
BNAC03G71690D	702	1442	788
BNAC03G71930D	1131	86	82
BNAC03G72080D	893	4	4
BNAC03G72350D	2872	36	14
BNAC03G72390D	1303	104	16
BNAC03G72730D	1209	304	142
BNAC03G72760D	950	2	0
BNAC03G73640D	2112	345	209
BNAC03G73690D	2485	68	20
BNAC03G73700D	3651	563	461
BNAC03G74530D	3503	252	130
BNAC03G75130D	614	2804	954
BNAC03G75500D	926	6	0
BNAC03G75640D	2948	280	108
BNAC03G75650D	954	506	350
BNAC03G75800D	1550	180	122
BNAC03G75840D	1762	60	24
BNAC03G76030D	2104	432	179
BNAC03G76520D	2064	206	174
BNAC03G76620D	651	10	12
BNAC03G77130D	10098	476	257
BNAC03G77210D	1126	212	78
BNAC03G77420D	1667	453	150
BNAC03G77510D	561	4	10
BNAC03G77880D	2049	998	531
BNAC03G78100D	3028	98	58
BNAC04G00170D	14293	301	0
BNAC04G00970D	1151	1166	402
BNAC04G01010D	1948	158	20
BNAC04G01190D	2915	309	260
BNAC04G01240D	3539	282	204
BNAC04G01420D	698	24	10
BNAC04G01650D	2075	6	44
BNAC04G02080D	603	4	0
BNAC04G02130D	3380	412	130
BNAC04G02600D	714	340	153
BNAC04G02880D	915	112	228
BNAC04G02940D	2244	14	8
BNAC04G03280D	659	0	2
BNAC04G03290D	1871	50	32
BNAC04G03430D	2246	1043	538
BNAC04G03890D	2726	242	86
BNAC04G04680D	1694	160	64
BNAC04G04690D	1744	426	163
BNAC04G05070D	810	448	324
BNAC04G05420D	3926	752	190
BNAC04G05450D	1653	342	16
BNAC04G05500D	1489	40	6
BNAC04G05510D	1547	314	160
BNAC04G06810D	932	24	2
BNAC04G07710D	1507	62	22
BNAC04G07720D	2437	10	2
BNAC04G07910D	3260	56	60
BNAC04G08110D	1327	30	14
BNAC04G08350D	1565	367	310
BNAC04G08430D	1218	805	629
BNAC04G08760D	1388	24	8
BNAC04G09020D	2140	172	204
BNAC04G09830D	770	12	0
BNAC04G09850D	2257	5926	1390
BNAC04G10200D	3381	96	22
BNAC04G10730D	4235	665	360
BNAC04G10900D	767	28	14
BNAC04G10940D	540	4	0
BNAC04G11100D	1566	80	42
BNAC04G11120D	3097	168	78
BNAC04G11720D	2140	34	12
BNAC04G11890D	1881	42	18
BNAC04G12250D	1564	469	207
BNAC04G12490D	1165	82	32
BNAC04G12560D	1333	2	6
BNAC04G12610D	1820	134	52
BNAC04G13840D	3001	4	0
BNAC04G15010D	2835	546	114
BNAC04G15550D	1884	6	0
BNAC04G15780D	910	506	300
BNAC04G15940D	909	58	48
BNAC04G16070D	2618	96	132
BNAC04G16200D	1907	5	13
BNAC04G16440D	1457	8	0
BNAC04G16640D	1622	514	388
BNAC04G18920D	890	70	16
BNAC04G20780D	1332	166	90
BNAC04G21000D	839	50	10
BNAC04G23470D	3110	0	2
BNAC04G23860D	1431	1004	438
BNAC04G23880D	1009	2	0
BNAC04G23900D	1419	784	94
BNAC04G24150D	559	0	2
BNAC04G24850D	2223	82	46
BNAC04G24950D	1109	755	808
BNAC04G25340D	3375	56	66
BNAC04G25560D	858	10	0
BNAC04G25570D	1888	662	335
BNAC04G26560D	1838	25	0
BNAC04G27770D	2962	8	48
BNAC04G27960D	1117	54	28
BNAC04G28890D	3931	104	30
BNAC04G29610D	1582	360	140
BNAC04G29720D	511	2	0
BNAC04G30010D	1144	4	0
BNAC04G30030D	819	84	32
BNAC04G30190D	1425	266	87
BNAC04G30210D	850	26	0
BNAC04G30560D	1571	0	2
BNAC04G30770D	929	26	0
BNAC04G30840D	718	280	104
BNAC04G31740D	1390	42	16
BNAC04G32360D	962	28	4
BNAC04G32900D	970	0	2
BNAC04G32910D	2945	10	6
BNAC04G33030D	1263	32	24
BNAC04G33410D	969	110	116
BNAC04G33680D	1719	237	176
BNAC04G33810D	569	110	80
BNAC04G34580D	637	12	16
BNAC04G36130D	904	16	2
BNAC04G36320D	1281	124	56
BNAC04G36460D	805	504	276
BNAC04G36530D	2610	776	336
BNAC04G36560D	805	6	4
BNAC04G38880D	477	22	22
BNAC04G39000D	1051	156	122
BNAC04G39010D	792	8	0
BNAC04G39050D	1122	496	200
BNAC04G39230D	1710	94	34
BNAC04G39290D	1529	202	24
BNAC04G39480D	1687	178	122
BNAC04G39640D	2750	86	254
BNAC04G39750D	764	732	58
BNAC04G39910D	2230	126	50
BNAC04G40010D	3583	136	0
BNAC04G40200D	1465	96	20
BNAC04G40700D	1442	66	48
BNAC04G41400D	583	18	724
BNAC04G41540D	1151	840	108
BNAC04G41710D	2190	3033	1110
BNAC04G41920D	2357	82	44
BNAC04G42120D	2353	116	84
BNAC04G42230D	1756	4	2
BNAC04G42270D	1589	502	298
BNAC04G42380D	815	4	10
BNAC04G42510D	471	14	8
BNAC04G42730D	849	50	4
BNAC04G43390D	2401	758	458
BNAC04G43590D	785	528	448
BNAC04G43690D	2338	26	6
BNAC04G43810D	1765	126	63
BNAC04G44200D	2192	12	22
BNAC04G44480D	1752	11	4
BNAC04G44570D	1556	43	53
BNAC04G44600D	1552	166	140
BNAC04G44760D	1353	140	134
BNAC04G44790D	1349	442	282
BNAC04G44980D	942	1058	840
BNAC04G45100D	4940	44	10
BNAC04G45540D	2130	250	74
BNAC04G46490D	2925	74	44
BNAC04G47710D	1371	483	244
BNAC04G47750D	2003	16	8
BNAC04G48080D	1820	170	14
BNAC04G48210D	665	722	386
BNAC04G48220D	3078	998	221
BNAC04G48880D	914	70	92
BNAC04G49110D	1860	414	216
BNAC04G49570D	785	177	108
BNAC04G50600D	1385	410	78
BNAC04G50640D	699	58	0
BNAC04G50660D	962	96	64
BNAC04G50870D	901	22	26
BNAC04G50880D	2023	186	94
BNAC04G52470D	806	30	4
BNAC04G54100D	1305	27	6
BNAC04G54210D	642	16	32
BNAC04G54240D	2636	0	2
BNAC04G54390D	3318	2	0
BNAC04G56340D	2522	703	276
BNAC04G56540D	1157	18	0
BNAC04G56850D	1272	206	54
BNAC05G00030D	1046	72	40
BNAC05G00250D	4737	39	8
BNAC05G00730D	1219	18	14
BNAC05G01050D	3010	700	201
BNAC05G01090D	1488	156	44
BNAC05G01170D	1528	66	26
BNAC05G01260D	1599	2	8
BNAC05G01360D	721	28	0
BNAC05G01790D	1612	95	54
BNAC05G02090D	704	16	4
BNAC05G02270D	2885	8	0
BNAC05G02430D	5504	698	502
BNAC05G02910D	3521	94	42
BNAC05G02940D	2466	155	60
BNAC05G02970D	2672	222	142
BNAC05G03000D	4038	76	64
BNAC05G03250D	1032	202	186
BNAC05G03420D	522	2	0
BNAC05G03620D	1759	2	0
BNAC05G04010D	1574	366	200
BNAC05G04090D	1166	379	148
BNAC05G04270D	1623	351	222
BNAC05G04430D	2351	10686	5844
BNAC05G04450D	842	54	12
BNAC05G04480D	1337	358	132
BNAC05G04800D	805	18	8
BNAC05G05660D	773	12	2
BNAC05G05830D	942	94	50
BNAC05G05910D	802	1302	542
BNAC05G06180D	1703	193	64
BNAC05G06230D	1153	120	124
BNAC05G06270D	2515	266	190
BNAC05G06470D	4366	64	32
BNAC05G07070D	1060	74	88
BNAC05G07280D	1381	20	12
BNAC05G07570D	1123	2	0
BNAC05G08180D	1098	1240	480
BNAC05G08190D	2264	167	86
BNAC05G08220D	870	2	0
BNAC05G08270D	1717	56	46
BNAC05G08280D	949	16	0
BNAC05G08500D	972	12	4
BNAC05G08550D	3844	20	16
BNAC05G08920D	2861	14	20
BNAC05G08980D	1883	128	52
BNAC05G09120D	1208	31	19
BNAC05G09290D	611	24	4
BNAC05G09450D	22500	94	18
BNAC05G09490D	1015	58	26
BNAC05G09720D	1679	0	12
BNAC05G09810D	1521	40	12
BNAC05G09910D	1609	293	20
BNAC05G10150D	1975	446	308
BNAC05G10960D	2185	42	34
BNAC05G11110D	6683	86	12
BNAC05G11320D	587	76	2
BNAC05G11350D	2102	32	30
BNAC05G11530D	687	135	90
BNAC05G11580D	4180	506	328
BNAC05G11650D	1420	249	128
BNAC05G11670D	1579	436	176
BNAC05G12380D	1175	28	20
BNAC05G12440D	1211	739	244
BNAC05G12600D	2218	238	168
BNAC05G12780D	3498	1708	276
BNAC05G12810D	719	82	36
BNAC05G12850D	984	1777	632
BNAC05G12860D	1106	355	144
BNAC05G12870D	2720	1350	518
BNAC05G13230D	634	2	0
BNAC05G13390D	4421	654	208
BNAC05G13470D	1981	38	84
BNAC05G13610D	687	133	58
BNAC05G13620D	758	50	74
BNAC05G13880D	3649	336	296
BNAC05G14630D	2500	108	18
BNAC05G14690D	526	2	0
BNAC05G14770D	3743	578	106
BNAC05G14900D	948	66	30
BNAC05G14990D	2884	136	104
BNAC05G15020D	2902	71	11
BNAC05G15160D	1186	12	20
BNAC05G15290D	2031	227	71
BNAC05G15790D	1585	132	48
BNAC05G15840D	2347	20	0
BNAC05G15860D	2920	38	4
BNAC05G16050D	1692	752	334
BNAC05G16550D	1880	140	60
BNAC05G16600D	1901	464	375
BNAC05G16630D	1643	252	149
BNAC05G16650D	1491	38	4
BNAC05G16880D	2252	124	66
BNAC05G16910D	2186	742	752
BNAC05G17000D	2367	2543	2346
BNAC05G17510D	1234	34	8
BNAC05G18240D	2222	340	118
BNAC05G18260D	1159	226	62
BNAC05G18480D	6093	534	250
BNAC05G18890D	2254	20	0
BNAC05G19040D	1787	567	528
BNAC05G19640D	2369	561	295
BNAC05G19980D	1055	56	48
BNAC05G20180D	1631	326	58
BNAC05G20190D	2351	310	144
BNAC05G20710D	3010	127	86
BNAC05G21010D	2784	144	118
BNAC05G21210D	1332	24	2
BNAC05G21220D	1302	20	6
BNAC05G21340D	11235	350	114
BNAC05G22220D	1191	14	24
BNAC05G22510D	1240	106	38
BNAC05G22540D	2151	142	55
BNAC05G23200D	2717	94	10
BNAC05G23340D	1053	0	6
BNAC05G23510D	709	20	10
BNAC05G24410D	1156	64	30
BNAC05G24630D	1001	252	98
BNAC05G24990D	2760	21	14
BNAC05G25100D	2112	73	33
BNAC05G25270D	477	36	38
BNAC05G26130D	2052	120	50
BNAC05G27230D	3335	404	192
BNAC05G27520D	1959	36	32
BNAC05G28250D	2566	40	26
BNAC05G28690D	1468	4	0
BNAC05G28960D	1624	2422	506
BNAC05G29100D	1228	472	196
BNAC05G30350D	3122	306	108
BNAC05G30510D	667	26	12
BNAC05G30580D	2511	326	166
BNAC05G30650D	821	62	2
BNAC05G30690D	2422	66	30
BNAC05G30700D	1678	214	108
BNAC05G30800D	2457	300	120
BNAC05G31360D	1900	484	232
BNAC05G31610D	745	26	16
BNAC05G31630D	2238	132	159
BNAC05G31680D	2238	372	94
BNAC05G31700D	546	2	0
BNAC05G31730D	2072	80	76
BNAC05G31790D	2168	14	6
BNAC05G33120D	3438	232	450
BNAC05G33310D	1489	11	3
BNAC05G33510D	1779	166	246
BNAC05G33980D	454	20	32
BNAC05G34150D	1025	66	52
BNAC05G34280D	941	61	20
BNAC05G34360D	1075	246	102
BNAC05G34980D	1085	62	16
BNAC05G34990D	6133	724	708
BNAC05G35150D	2561	142	38
BNAC05G35540D	1333	723	271
BNAC05G35550D	5710	146	52
BNAC05G35710D	1893	1698	230
BNAC05G35730D	2002	200	284
BNAC05G35760D	4573	420	130
BNAC05G36070D	1499	30	26
BNAC05G36900D	1908	148	88
BNAC05G37300D	669	10	2
BNAC05G37850D	1710	40	42
BNAC05G37860D	523	168	84
BNAC05G38100D	1461	858	230
BNAC05G38120D	579	0	2
BNAC05G38260D	1020	23	11
BNAC05G38440D	3942	242	100
BNAC05G38480D	1935	50	40
BNAC05G38490D	1329	12	0
BNAC05G38620D	2016	56	48
BNAC05G38640D	1108	0	36
BNAC05G39030D	683	70	4
BNAC05G39210D	569	64	10
BNAC05G39580D	1924	602	314
BNAC05G39710D	2841	46	2
BNAC05G39960D	2294	602	592
BNAC05G40230D	580	82	88
BNAC05G40260D	777	82	26
BNAC05G40750D	788	670	564
BNAC05G40760D	2787	33	8
BNAC05G40820D	1490	74	55
BNAC05G40870D	2606	148	74
BNAC05G41460D	3138	28	14
BNAC05G41510D	1356	14	0
BNAC05G41610D	754	44	10
BNAC05G41650D	6283	282	178
BNAC05G42020D	980	2	0
BNAC05G42300D	1919	557	410
BNAC05G42690D	3285	1316	186
BNAC05G43170D	2449	433	136
BNAC05G43260D	2592	60	22
BNAC05G43440D	3661	128	0
[truncated: 76,967 more rows]

## Sheet: DEGs
Table S1b: Fold change (Log2FC) for DEGs in canola (Brassica napus L.) plants subjected to NaCl stress (200 mM) and control (0 mM) conditions
GeneID	Length (bases)	Control	Saline	Fold Change (FC)
accD	1470	1417	2689	1.90693
atp1	1524	9693	26050	2.40907
atp9	225	1039	3437	2.70858
atpA	1524	38777	59936	1.61104
atpB	1497	29210	53478	1.8553
atpE	399	3376	5621	1.71829
atpF	1271	14126	24150	1.75648
atpH	246	12178	23379	1.92375
atpI	750	12311	19923	1.6773
BNAA01G00960D	922	42	0	-7.98872
BNAA01G01590D	779	196	200	1.01136
BNAA01G02080D	829	676	64	-2.41652
BNAA01G02850D	1281	98	71	0.517126
BNAA01G05730D	1226	44	12	-0.887014
BNAA01G05840D	3679	1187	408	-0.557759
BNAA01G05900D	2860	328	336	1.01722
BNAA01G05920D	3846	903	538	0.235665
BNAA01G06130D	1317	412	116	-0.845231
BNAA01G06470D	1747	8	0	-5.62034
BNAA01G06520D	10793	628	387	0.284326
BNAA01G06780D	1888	304	90	-0.772691
BNAA01G06900D	2834	0	6	6.17855
BNAA01G06990D	1516	318	114	-0.496858
BNAA01G07090D	660	508	10	-4.67234
BNAA01G08450D	1981	80	67	0.725803
BNAA01G08680D	1465	248	78	-0.685382
BNAA01G10330D	715	4	10	2.25816
BNAA01G10340D	1663	325	134	-0.295214
BNAA01G10470D	1271	36	0	-7.76727
BNAA01G11140D	3380	334	84	-1.00784
BNAA01G11770D	1003	72	8	-2.17535
BNAA01G12090D	2855	913	302	-0.613102
BNAA01G13620D	4834	4	18	3.1008
BNAA01G13970D	1473	242	46	-1.41083
BNAA01G14530D	2436	84	28	-0.600664
BNAA01G14840D	3674	62	14	-1.15924
BNAA01G15470D	321	6	0	-5.21505
BNAA01G16420D	4529	1883	456	-1.06296
BNAA01G16430D	1469	136	30	-1.19547
BNAA01G16520D	3005	36	51	1.48106
BNAA01G16600D	2665	664	506	0.590658
BNAA01G17360D	621	152	44	-0.804494
BNAA01G19400D	1028	1444	362	-1.01302
BNAA01G20230D	902	1628	2106	1.35414
BNAA01G20620D	1592	348	122	-0.529076
BNAA01G21180D	1531	16	2	-1.97271
BNAA01G21580D	2443	64	0	-8.59445
BNAA01G21670D	2707	40	0	-7.91861
BNAA01G22150D	2562	28	44	1.62913
BNAA01G25300D	2268	1264	576	-0.15101
BNAA01G25330D	3322	596	72	-2.06514
BNAA01G25780D	2501	882	272	-0.714173
BNAA01G26300D	494	181	40	-1.19339
BNAA01G26820D	5889	428	176	-0.299082
BNAA01G27820D	1439	326	400	1.27752
BNAA01G27880D	916	42	34	0.675839
BNAA01G30090D	3617	907	302	-0.603592
BNAA01G30110D	2917	148	258	1.78345
BNAA01G30140D	2111	0	4	5.60352
BNAA01G30160D	551	0	10	6.90753
BNAA01G30200D	2831	0	526	12.6127
BNAA01G30280D	836	2	6	2.47281
BNAA01G30390D	1281	409	598	1.53049
BNAA01G31890D	2917	450	174	-0.387849
BNAA01G32730D	2706	3	6	1.92518
BNAA01G33390D	1244	36	2	-3.13438
BNAA01G33590D	3062	560	232	-0.288382
BNAA01G34670D	1836	558	127	-1.15209
BNAA01G35440D	1329	18	30	1.71058
BNAA02G01210D	3818	154	186	1.25429
BNAA02G01430D	1464	162	641	2.96587
BNAA02G01930D	2922	3	14	3.13615
BNAA02G02260D	1216	16	58	2.828
BNAA02G02650D	2744	30	52	1.77074
BNAA02G03000D	907	18	18	0.976297
BNAA02G03120D	1321	114	22	-1.38724
BNAA02G03490D	643	82	96	1.20858
BNAA02G04340D	1130	780	2878	2.86608
BNAA02G04570D	1854	78	54	0.451485
BNAA02G04700D	2272	28	2	-2.77371
BNAA02G04710D	1607	134	144	1.08572
BNAA02G04720D	1698	62	118	1.90844
BNAA02G04750D	1318	894	1068	1.23924
BNAA02G05040D	1165	3257	2135	0.373501
BNAA02G05200D	1779	188	167	0.811392
BNAA02G05360D	1063	412	90	-1.21106
BNAA02G07210D	1181	1758	34	-4.70601
BNAA02G07370D	1069	66	50	0.581084
BNAA02G08170D	1286	1917	455	-1.09195
BNAA02G12010D	1867	2062	818	-0.351015
BNAA02G12250D	792	652	400	0.277889
BNAA02G12820D	1748	754	268	-0.509372
BNAA02G21600D	2600	240	182	0.583397
BNAA02G23050D	1353	500	390	0.624203
BNAA02G23330D	2259	32	38	1.22647
BNAA02G23450D	1492	380	118	-0.703991
BNAA02G23480D	1364	835	338	-0.321856
BNAA02G23580D	2532	536	194	-0.483174
BNAA02G23910D	1687	953	246	-0.970752
BNAA02G24030D	1072	6	0	-5.21505
BNAA02G24410D	528	22	0	-7.06099
BNAA02G25380D	1770	98	12	-2.0393
BNAA02G26850D	3748	230	90	-0.370507
BNAA02G26900D	6671	380	88	-1.12685
BNAA02G27000D	704	20	34	1.73999
BNAA02G28270D	2140	365	106	-0.800521
BNAA02G28390D	3806	231	64	-0.868068
BNAA02G28660D	1084	951	1557	1.6939
BNAA02G28700D	2054	722	80	-2.18992
BNAA02G28770D	1028	156	117	0.567288
BNAA02G28860D	1607	134	96	0.501174
BNAA02G29440D	729	196	34	-1.54208
BNAA02G30190D	1135	966	404	-0.274791
BNAA02G30200D	1027	24	90	2.88112
BNAA02G30710D	1741	28	36	1.34023
BNAA02G30770D	1596	26	40	1.59816
BNAA02G31980D	2402	770	205	-0.92613
BNAA02G33190D	1486	1094	400	-0.468632
BNAA02G34330D	3218	10	12	1.23217
BNAA02G34470D	801	190	204	1.08473
BNAA02G34690D	1655	66	0	-8.63873
BNAA02G34820D	2212	434	144	-0.608512
BNAA02G35030D	1182	24	64	2.38981
BNAA02G35170D	3756	352	384	1.10799
BNAA03G00250D	1304	14	0	-6.41507
BNAA03G00330D	2023	158	16	-2.31492
BNAA03G01950D	1011	52	14	-0.906228
BNAA03G03630D	1213	864	200	-1.12788
BNAA03G03650D	1705	148	23	-1.69942
BNAA03G03720D	660	180	30	-1.59943
BNAA03G03760D	1316	541	12	-4.50208
BNAA03G03790D	2519	568	220	-0.385433
BNAA03G04170D	1030	302	52	-1.5536
BNAA03G04420D	2491	190	16	-2.58074
BNAA03G04510D	1615	342	26	-2.73063
BNAA03G05380D	2233	302	102	-0.58276
BNAA03G05750D	1754	307	98	-0.664104
BNAA03G06950D	4527	660	172	-0.956891
BNAA03G07400D	651	156	138	0.805291
BNAA03G07520D	1144	76	2	-4.2089
BNAA03G07530D	870	60	4	-2.89807
BNAA03G07670D	1627	254	48	-1.41932
BNAA03G07690D	825	0	4	5.60352
BNAA03G07980D	975	267	106	-0.349704
BNAA03G08160D	657	195	70	-0.49472
BNAA03G08280D	1577	1044	46	-3.51912
BNAA03G08440D	808	10	0	-5.93639
BNAA03G08450D	1559	178	130	0.529046
BNAA03G08490D	2455	594	338	0.169341
BNAA03G08810D	4268	104	14	-1.90393
BNAA03G09600D	3528	514	46	-2.49707
BNAA03G09610D	1145	180	0	-10.0839
BNAA03G09690D	1302	76	58	0.591818
BNAA03G09910D	1320	252	210	0.719417
BNAA03G10120D	617	20	4	-1.32105
BNAA03G10260D	2245	750	198	-0.938273
BNAA03G10360D	2784	198	190	0.922753
BNAA03G10440D	1140	2877	658	-1.14548
BNAA03G10570D	2687	206	188	0.850396
BNAA03G10740D	930	22	2	-2.4281
BNAA03G11190D	1666	826	294	-0.507378
BNAA03G12130D	971	144	50	-0.542484
BNAA03G12810D	5259	154	114	0.548437
BNAA03G13370D	1007	854	334	-0.371481
BNAA03G18100D	934	8	0	-5.62034
BNAA03G18130D	2098	98	14	-1.81834
BNAA03G18410D	5543	1704	1424	0.723793
BNAA03G19080D	1001	74	52	0.472907
BNAA03G21440D	818	218	74	-0.575368
BNAA03G23400D	2271	26	34	1.36423
BNAA03G23590D	1928	286	84	-0.784124
BNAA03G24310D	2533	358	64	-1.49977
BNAA03G27310D	878	300	232	0.611711
BNAA03G31840D	720	2	6	2.47281
BNAA03G32230D	2513	14	2	-1.78218
BNAA03G32730D	751	2	12	3.46281
BNAA03G32780D	3225	643	522	0.681916
BNAA03G32820D	2732	698	768	1.12052
BNAA03G33600D	2456	324	300	0.871459
BNAA03G33690D	1356	130	42	-0.646184
BNAA03G34740D	1361	14	2	-1.78218
BNAA03G34760D	1821	684	130	-1.41208
BNAA03G35670D	2490	280	279	0.977242
BNAA03G36700D	1704	128	48	-0.43156
BNAA03G37520D	1340	0	174	11.0172
BNAA03G38760D	1870	144	120	0.719138
BNAA03G38860D	2352	388	162	-0.277107
BNAA03G38940D	542	244	28	-2.13722
BNAA03G39580D	2273	565	40	-2.83475
BNAA03G40620D	1418	60	48	0.659433
BNAA03G41150D	1705	518	146	-0.843791
BNAA03G42290D	1849	324	228	0.475657
BNAA03G42430D	5039	420	406	0.933644
BNAA03G42580D	1333	30	42	1.46317
BNAA03G43440D	2010	271	106	-0.371144
BNAA03G45880D	1153	42	12	-0.820158
BNAA03G46470D	859	529	413	0.62554
BNAA03G47210D	584	84	22	-0.947411
BNAA03G48340D	1038	32	0	-7.59818
BNAA03G48600D	1325	118	44	-0.439663
BNAA03G48690D	2567	218	78	-0.499503
BNAA03G48730D	462	210	0	-10.3061
BNAA03G48750D	692	292	30	-2.2969
BNAA03G48760D	1035	10	0	-5.93639
BNAA03G48840D	1322	31	6	-1.37406
BNAA03G48950D	1744	243	168	0.450066
BNAA03G49140D	2247	404	110	-0.893518
BNAA03G49180D	1125	4	18	3.1008
BNAA03G49260D	1139	136	96	0.479826
BNAA03G49560D	1338	268	168	0.308881
BNAA03G49580D	2071	2060	1129	0.115217
BNAA03G49870D	663	526	14	-4.24056
BNAA03G50470D	576	30	6	-1.32701
BNAA03G50510D	3413	176	184	1.04625
BNAA03G50640D	1595	372	154	-0.289404
BNAA03G50650D	6352	6	0	-5.21505
BNAA03G50760D	463	26	4	-1.69682
BNAA03G50790D	1501	34	184	3.41256
BNAA03G51280D	1895	223	180	0.673378
BNAA03G51540D	1405	62	20	-0.647255
BNAA03G52250D	6987	44	60	1.42687
BNAA03G52880D	1229	124	80	0.350141
BNAA03G53390D	1761	25	26	1.03451
BNAA03G53510D	2073	144	20	-1.86079
BNAA03G54360D	2429	173	44	-0.991004
BNAA03G55340D	1392	640	190	-0.768984
BNAA03G55370D	2967	90	18	-1.33505
BNAA03G55380D	1060	321	64	-1.34246
BNAA03G55420D	3479	362	114	-0.68373
BNAA03G56060D	839	170	136	0.660379
BNAA03G58470D	1818	6	0	-5.21505
BNAA03G58550D	1026	153	100	0.36894
BNAA03G59840D	3436	116	38	-0.626106
BNAA03G60090D	1121	12	20	1.70602
BNAA04G00180D	1708	2	12	3.46281
BNAA04G00280D	705	0	4	5.60352
BNAA04G00750D	1582	16	24	1.55794
BNAA04G02380D	620	296	20	-2.89946
BNAA04G03780D	4099	6	0	-5.21505
BNAA04G04360D	1837	26	0	-7.30033
BNAA04G05270D	701	44	40	0.842915
BNAA04G05750D	582	63	71	1.1532
BNAA04G05780D	584	460	178	-0.386772
BNAA04G05790D	1550	865	154	-1.50644
BNAA04G05810D	1889	64	88	1.4399
BNAA04G07010D	1058	372	292	0.633262
BNAA04G07220D	3099	97	35	-0.486814
BNAA04G07370D	2099	238	164	0.445292
BNAA04G07380D	4956	588	188	-0.662021
BNAA04G09520D	1294	53	16	-0.742053
BNAA04G10720D	577	78	2	-4.24629
BNAA04G12250D	789	71	14	-1.35431
BNAA04G13810D	683	1127	738	0.371982
BNAA04G15990D	1767	436	297	0.428818
BNAA04G16800D	1214	182	134	0.540708
BNAA04G17960D	1137	991	123	-2.02666
BNAA04G18040D	718	100	26	-0.958331
BNAA04G18160D	1755	28	4	-1.80308
BNAA04G19880D	849	48	42	0.788081
BNAA04G20260D	506	1136	404	-0.508622
BNAA04G21120D	1334	1850	198	-2.24065
BNAA04G21460D	1526	1145	411	-0.495227
BNAA04G23320D	761	62	72	1.19638
BNAA04G23950D	1337	64	56	0.788605
BNAA04G24730D	1389	496	156	-0.685675
BNAA04G25820D	672	1110	160	-1.81105
BNAA04G26570D	1497	153	24	-1.68612
BNAA04G26580D	705	14	2	-1.78218
BNAA04G26600D	937	124	104	0.728303
BNAA04G26730D	2080	536	150	-0.854085
BNAA04G27200D	1108	210	61	-0.799838
BNAA04G27560D	1294	858	66	-2.71606
BNAA04G28390D	757	200	56	-0.852711
BNAA04G28410D	1455	190	70	-0.457277
BNAA04G28700D	2098	1226	932	0.587202
BNAA04G29050D	360	11	0	-6.07175
BNAA05G02010D	2031	34	44	1.35052
BNAA05G02250D	4502	214	150	0.469866
BNAA05G04220D	782	170	138	0.681428
BNAA05G10680D	3805	264	70	-0.931463
BNAA05G10770D	1105	146	46	-0.682445
BNAA05G11610D	2669	212	192	0.839369
BNAA05G12910D	1453	136	52	-0.40363
BNAA05G13680D	3138	132	160	1.2593
BNAA05G13750D	1781	2626	1768	0.412054
BNAA05G14600D	2640	2212	906	-0.304918
BNAA05G16130D	561	4	44	4.38634
BNAA05G16500D	1185	408	162	-0.349589
BNAA05G18550D	1120	122	46	-0.42368
BNAA05G19620D	4039	46	4	-2.51595
BNAA05G19640D	3811	52	8	-1.70714
BNAA05G19810D	2515	582	176	-0.742342
BNAA05G20930D	2078	6	0	-5.21505
BNAA05G21400D	1222	98	100	1.01074
BNAA05G22300D	1175	1082	354	-0.628933
BNAA05G22450D	3609	1646	182	-2.19361
BNAA05G24000D	541	170	24	-1.83797
BNAA05G24970D	685	6	48	3.94597
BNAA05G25040D	588	106	32	-0.743571
BNAA05G25090D	547	6	12	1.95351
BNAA05G25870D	2311	48	8	-1.59205
BNAA05G26260D	2503	204	128	0.310172
BNAA05G28690D	1111	482	404	0.72795
BNAA05G32140D	1849	126	36	-0.823067
BNAA05G33100D	869	20	0	-6.92456
BNAA05G34040D	1184	398	104	-0.952797
BNAA05G35110D	2386	156	134	0.762882
BNAA05G35130D	1814	168	20	-2.08294
BNAA05G35200D	1384	980	316	-0.649893
BNAA05G36130D	3903	4	18	3.1008
BNAA06G00350D	713	104	34	-0.628893
BNAA06G00370D	1453	160	34	-1.24958
BNAA06G01010D	1474	713	681	0.91642
BNAA06G01330D	1146	16	2	-1.97271
BNAA06G01870D	2159	74	22	-0.764932
BNAA06G01910D	1030	134	94	0.470827
BNAA06G02220D	2152	216	174	0.670469
BNAA06G03360D	677	8	0	-5.62034
BNAA06G04680D	652	1570	712	-0.157973
BNAA06G06360D	1562	274	494	1.83253
BNAA06G06470D	1300	168	154	0.856656
BNAA06G06530D	1135	418	154	-0.457534
BNAA06G06540D	2089	154	154	0.982057
BNAA06G06790D	4612	232	86	-0.448515
BNAA06G07300D	914	398	284	0.495772
BNAA06G07400D	1195	266	348	1.36993
BNAA06G07410D	1038	660	248	-0.429175
BNAA06G07530D	1809	104	36	-0.546629
BNAA06G07720D	2080	128	136	1.06931
BNAA06G08900D	3190	14	2	-1.78218
BNAA06G10100D	881	270	172	0.332092
BNAA06G10140D	1787	414	48	-2.12376
BNAA06G10200D	2956	132	26	-1.35829
BNAA06G10720D	578	4	12	2.51919
BNAA06G10780D	1549	242	150	0.292599
BNAA06G10790D	462	38	32	0.732391
BNAA06G11320D	1048	58	0	-8.45281
BNAA06G12190D	3532	279	180	0.350372
BNAA06G13440D	2920	198	167	0.736689
BNAA06G13640D	2261	568	370	0.364365
BNAA06G13690D	4837	64	12	-1.42589
BNAA06G13740D	1191	44	8	-1.46697
BNAA06G13780D	2153	294	178	0.258752
BNAA06G14220D	1157	70	60	0.759033
BNAA06G14310D	1416	126	98	0.619591
BNAA06G15070D	1906	100	68	0.42582
BNAA06G15220D	1266	34	6	-1.50665
BNAA06G15780D	617	40	64	1.65681
BNAA06G15800D	617	54	72	1.39512
BNAA06G16870D	1117	1392	538	-0.388603
BNAA06G17220D	449	26	0	-7.30033
BNAA06G17600D	593	1384	852	0.282876
BNAA06G18760D	938	24	60	2.29683
BNAA06G20770D	1069	568	210	-0.452521
BNAA06G22230D	3474	268	214	0.657876
BNAA06G22350D	1095	62	72	1.19638
BNAA06G22890D	2721	853	384	-0.16858
BNAA06G23310D	1441	240	80	-0.601621
BNAA06G23320D	5524	550	138	-1.0115
BNAA06G24050D	1835	186	48	-0.970136
BNAA06G24780D	2928	3115	599	-1.39565
BNAA06G24880D	1141	12	14	1.19403
BNAA06G25130D	1212	80	12	-1.74707
BNAA06G25860D	2959	74	58	0.630208
BNAA06G27650D	2323	388	140	-0.487557
BNAA06G27750D	1530	118	36	-0.728559
BNAA06G27930D	851	656	1246	1.90809
BNAA06G28320D	2073	118	14	-2.08586
BNAA06G28330D	705	6	16	2.36604
BNAA06G28340D	1350	98	74	0.576763
BNAA06G28890D	2729	110	28	-0.989034
BNAA06G29480D	500	482	78	-1.64361
BNAA06G30170D	1742	206	184	0.819383
BNAA06G30190D	1246	118	112	0.90659
BNAA06G30200D	977	318	352	1.12896
BNAA06G31010D	3471	506	376	0.554269
BNAA06G32090D	3069	400	74	-1.45054
BNAA06G32810D	1615	2908	937	-0.651034
BNAA06G32850D	3184	558	112	-1.33329
BNAA06G33290D	1142	446	82	-1.45958
BNAA06G36770D	5290	805	354	-0.20237
BNAA06G36820D	1212	10	0	-5.93639
BNAA06G36850D	877	316	362	1.17847
BNAA06G39030D	816	164	128	0.62476
BNAA06G39930D	2916	72	52	0.512346
BNAA06G40080D	1285	2088	422	-1.32381
BNAA06G40180D	1528	320	30	-2.42893
BNAA06G40720D	916	57	68	1.23498
BNAA06G40980D	2290	342	206	0.251361
BNAA07G00330D	1264	57	14	-1.03828
BNAA07G00530D	1346	361	152	-0.264969
BNAA07G01170D	1594	32	26	0.680453
BNAA07G01630D	2592	326	26	-2.66154
BNAA07G02880D	1195	474	184	-0.382203
BNAA07G03770D	3661	134	32	-1.08127
BNAA07G04280D	600	10660	3710	-0.539881
BNAA07G04580D	1481	304	246	0.677117
BNAA07G06890D	566	24	2	-2.55273
BNAA07G06920D	1807	0	3	5.19834
BNAA07G07520D	2874	519	218	-0.268487
BNAA07G08040D	723	0	4	5.60352
BNAA07G08570D	3573	324	132	-0.312452
BNAA07G09600D	1049	42	52	1.28758
BNAA07G10330D	1554	197	161	0.691227
BNAA07G11350D	1350	0	36	8.74682
BNAA07G12240D	1778	118	36	-0.728559
BNAA07G15110D	1815	10	0	-5.93639
BNAA07G16270D	1401	38	36	0.901896
BNAA07G16520D	35163	40	46	1.18112
BNAA07G16970D	1911	74	94	1.32602
BNAA07G18840D	2312	56	48	0.758685
BNAA07G19360D	1060	564	172	-0.730182
BNAA07G20360D	1066	17	43	2.31042
BNAA07G20680D	1059	54	42	0.618709
BNAA07G20830D	2033	56	0	-8.40234
BNAA07G21220D	1211	68	18	-0.931514
BNAA07G21340D	2560	366	414	1.16025
BNAA07G21870D	2327	74	149	1.99012
BNAA07G21970D	1395	368	54	-1.78426
BNAA07G23070D	737	148	30	-1.31732
BNAA07G24500D	1102	160	102	0.333014
BNAA07G24630D	3932	1443	1068	0.548613
BNAA07G24940D	2798	26	22	0.738133
BNAA07G25000D	532	34	236	3.77149
BNAA07G26700D	884	30	2	-2.87267
BNAA07G26990D	1513	20	4	-1.32105
BNAA07G27170D	580	587	6	-5.60978
BNAA07G27450D	3149	232	156	0.409991
BNAA07G28690D	2294	710	422	0.232199
BNAA07G28880D	1035	1594	286	-1.49547
BNAA07G29140D	3057	294	92	-0.692783
BNAA07G29290D	2441	570	78	-1.88546
BNAA07G29500D	2264	224	150	0.404028
BNAA07G29750D	1783	52	50	0.924065
BNAA07G29820D	932	308	20	-2.95676
BNAA07G29830D	2807	178	226	1.32646
BNAA07G29970D	660	60	4	-2.89807
BNAA07G30180D	797	128	8	-3.00398
BNAA07G31410D	1612	60	98	1.68789
BNAA07G31870D	1212	578	152	-0.943791
BNAA07G32070D	1245	52	16	-0.714659
BNAA07G32280D	861	204	50	-1.0445
BNAA07G32290D	1338	138	30	-1.21651
BNAA07G32840D	2003	2	8	2.88286
BNAA07G32940D	2871	220	26	-2.09453
BNAA07G33780D	5528	138	52	-0.424666
BNAA07G33880D	2452	3763	4778	1.32731
BNAA07G34270D	2495	464	92	-1.35079
BNAA07G34460D	3069	713	434	0.266561
BNAA07G34870D	1452	513	350	0.4311
BNAA07G35360D	1101	23	41	1.80939
BNAA07G35410D	4207	8	0	-5.62034
BNAA07G36090D	1369	30	32	1.07176
BNAA07G36570D	1479	184	72	-0.370431
BNAA07G37080D	786	98	30	-0.723402
BNAA07G37590D	1808	294	104	-0.516057
BNAA07G37970D	2577	278	100	-0.49191
BNAA07G38570D	704	146	6	-3.60362
BNAA08G00150D	4211	632	254	-0.332173
BNAA08G01030D	3318	328	220	0.406453
BNAA08G01890D	2126	910	534	0.213762
BNAA08G02310D	1448	1282	334	-0.957475
BNAA08G05640D	836	20	4	-1.32105
BNAA08G05670D	2245	230	58	-1.00364
BNAA08G06530D	1131	503	438	0.782998
BNAA08G06710D	2461	226	88	-0.377605
BNAA08G09040D	1715	264	98	-0.44653
BNAA08G11070D	1070	16	2	-1.97271
BNAA08G12440D	1357	6	0	-5.21505
BNAA08G12870D	1995	96	34	-0.513608
BNAA08G12920D	1598	0	16	7.58109
BNAA08G13080D	1433	56	11	-1.35839
BNAA08G13090D	948	116	124	1.07795
BNAA08G13780D	824	76	62	0.687899
BNAA08G13800D	756	14	0	-6.41507
BNAA08G13840D	757	690	82	-2.08895
BNAA08G14020D	479	416	34	-2.62717
BNAA08G15490D	1666	10	52	3.33991
BNAA08G15510D	1299	3	13	3.02989
BNAA08G15520D	3399	258	308	1.23785
BNAA08G15630D	656	0	6	6.17855
BNAA08G17040D	2289	40	8	-1.33001
BNAA08G17650D	3076	1104	322	-0.794623
BNAA08G17680D	3045	296	80	-0.903995
BNAA08G17860D	736	2	8	2.88286
BNAA08G18080D	1350	102	120	1.21595
BNAA08G18100D	737	12	48	2.96553
BNAA08G18980D	830	184	144	0.628728
BNAA08G19060D	1481	175	42	-1.07455
BNAA08G19660D	856	176	14	-2.66198
BNAA08G20710D	2322	38	30	0.639533
BNAA08G22700D	629	54	10	-1.4425
BNAA08G22930D	2449	0	10	6.90753
BNAA08G24300D	1940	102	84	0.701813
BNAA08G26040D	2126	126	34	-0.905332
BNAA08G26230D	1207	77	13	-1.57734
BNAA08G26490D	794	3929	2684	0.433032
BNAA08G26510D	1816	78	26	-0.600551
BNAA08G27080D	2206	68	90	1.38504
BNAA08G27180D	8560	10	0	-5.93639
BNAA08G28750D	3002	647	240	-0.447772
BNAA08G28790D	771	72	14	-1.37444
BNAA08G29770D	2607	336	206	0.276884
BNAA08G30350D	3203	274	170	0.294023
BNAA09G01440D	3219	611	172	-0.845626
BNAA09G01560D	2323	224	142	0.325001
BNAA09G02060D	3401	284	84	-0.774006
BNAA09G03030D	833	108	92	0.7506
BNAA09G04440D	856	140	234	1.72271
BNAA09G04610D	1014	2006	712	-0.511497
BNAA09G05670D	1171	70	18	-0.973234
BNAA09G05780D	1987	1017	358	-0.52336
BNAA09G05910D	1974	10	16	1.6447
BNAA09G05940D	1350	6	64	4.36038
BNAA09G06020D	1215	52	0	-8.29575
BNAA09G06210D	3172	360	362	0.990487
BNAA09G07140D	830	770	54	-2.84907
BNAA09G07220D	1753	1070	310	-0.804279
BNAA09G07310D	2794	10	12	1.23217
BNAA09G07600D	1932	10	18	1.81379
BNAA09G07830D	694	10	14	1.45313
BNAA09G08870D	1447	106	138	1.36205
BNAA09G08900D	1546	320	390	1.26779
BNAA09G09190D	879	26	32	1.27699
BNAA09G11860D	3341	358	148	-0.291388
BNAA09G12000D	823	8	30	2.86412
BNAA09G12300D	665	975	342	-0.528472
BNAA09G12400D	2446	92	14	-1.72735
BNAA09G12720D	2706	1840	1786	0.939789
BNAA09G13320D	3317	632	360	0.170855
BNAA09G13510D	582	2	6	2.47281
BNAA09G13560D	864	24	0	-7.18562
BNAA09G13570D	2746	297	248	0.722385
BNAA09G13830D	3462	178	342	1.92395
BNAA09G15320D	649	1632	1862	1.17296
BNAA09G15460D	2975	78	20	-0.97767
BNAA09G15890D	1596	1294	152	-2.10626
BNAA09G18040D	1508	42	80	1.90826
BNAA09G18140D	1451	116	12	-2.28219
BNAA09G18520D	2290	458	46	-2.33071
BNAA09G18540D	741	98	28	-0.82265
BNAA09G18580D	1335	170	128	0.572972
BNAA09G18690D	971	6	0	-5.21505
BNAA09G18790D	900	53	54	1.00752
BNAA09G19970D	575	608	186	-0.725686
BNAA09G20330D	901	10	20	1.96512
BNAA09G20510D	1967	3534	1298	-0.462161
BNAA09G23380D	1109	1748	507	-0.802721
BNAA09G23490D	802	781	342	-0.208454
BNAA09G23700D	573	16	2	-1.97271
BNAA09G23980D	1036	11	0	-6.07175
BNAA09G24140D	568	924	196	-1.25386
BNAA09G24540D	1822	892	382	-0.240597
BNAA09G25370D	763	54	40	0.548464
BNAA09G25400D	1341	714	246	-0.554284
BNAA09G26200D	2694	62	8	-1.96016
BNAA09G26300D	724	66	218	2.70355
BNAA09G26530D	3078	1260	498	-0.356328
BNAA09G26650D	1904	75	166	2.12659
BNAA09G26720D	724	20	0	-6.92456
BNAA09G27420D	1065	134	38	-0.833937
BNAA09G27430D	3229	154	136	0.802838
BNAA09G27480D	1130	26	4	-1.69682
BNAA09G27720D	4785	384	128	-0.601815
BNAA09G27930D	2288	168	110	0.371544
BNAA09G28080D	1069	80	28	-0.530417
BNAA09G28290D	564	66	10	-1.7312
BNAA09G28480D	3094	194	64	-0.61643
BNAA09G29050D	2854	414	170	-0.301137
BNAA09G29380D	787	382	14	-3.77925
BNAA09G29830D	3171	209	136	0.362674
BNAA09G29900D	2144	8	0	-5.62034
BNAA09G30080D	1208	42	4	-2.3852
BNAA09G30410D	3144	368	116	-0.682362
BNAA09G31670D	1640	102	108	1.06406
BNAA09G32050D	991	400	134	-0.594637
BNAA09G32480D	688	94	76	0.675212
BNAA09G33630D	3063	38	62	1.68476
BNAA09G33740D	3729	552	234	-0.255251
BNAA09G33770D	660	264	66	-1.01625
BNAA09G34080D	2772	34	4	-2.08168
BNAA09G34660D	2703	68	18	-0.931514
BNAA09G34710D	1524	106	38	-0.49624
BNAA09G34890D	1707	500	180	-0.490912
BNAA09G34990D	966	90	64	0.490205
BNAA09G35310D	6574	310	48	-1.70659
BNAA09G35390D	867	14	24	1.74847
BNAA09G35810D	1037	827	582	0.475875
BNAA09G36420D	1733	204	156	0.595405
BNAA09G36690D	1461	16	16	0.975488
BNAA09G36760D	519	124	24	-1.3833
BNAA09G37670D	3545	1026	360	-0.528034
BNAA09G37840D	2056	192	48	-1.0159
BNAA09G38090D	799	36	4	-2.16376
BNAA09G38400D	1007	55	44	0.6593
BNAA09G39040D	1268	1078	212	-1.36305
BNAA09G39890D	863	206	148	0.505434
BNAA09G40450D	750	8465	4058	-0.0779147
BNAA09G40850D	1770	196	136	0.455247
BNAA09G41160D	1038	20	36	1.82226
BNAA09G41350D	1992	42	12	-0.820158
BNAA09G43070D	1109	134	38	-0.833937
BNAA09G43780D	711	6	20	2.68646
BNAA09G44170D	2306	179	26	-1.79724
BNAA09G44560D	3923	286	266	0.877854
BNAA09G45160D	624	20	62	2.60512
BNAA09G45280D	2155	106	10	-2.41336
BNAA09G45310D	1144	54	112	2.03195
BNAA09G45330D	3283	24	36	1.56121
BNAA09G45730D	1762	158	8	-3.3074
BNAA09G46020D	1216	14	34	2.24949
BNAA09G47080D	1441	164	52	-0.673418
BNAA09G47470D	1678	434	92	-1.2544
BNAA09G47760D	858	24	2	-2.55273
BNAA09G47940D	907	4	10	2.25816
BNAA09G48690D	2030	56	48	0.758685
BNAA09G48780D	2997	308	218	0.484001
BNAA09G49170D	8495	160	108	0.41541
BNAA09G49560D	3094	139	30	-1.22691
BNAA09G49660D	2953	1300	600	-0.132635
BNAA09G50100D	896	122	42	-0.554674
BNAA09G50160D	5935	4	12	2.51919
BNAA09G50740D	1027	180	58	-0.650289
BNAA09G51220D	790	14	0	-6.41507
BNAA09G51230D	2776	1863	146	-2.69006
BNAA09G51370D	1505	8	0	-5.62034
BNAA09G51850D	1366	864	734	0.747462
BNAA09G52200D	570	6	0	-5.21505
BNAA09G52440D	983	122	106	0.779189
BNAA09G54120D	3178	24	0	-7.18562
BNAA09G54510D	1469	385	90	-1.11331
BNAA09G54610D	1728	160	144	0.830167
BNAA09G55000D	1917	72	52	0.512346
BNAA09G55480D	4148	157	104	0.388284
BNAA09G56820D	742	268	94	-0.52828
BNAA10G00140D	1131	288	178	0.288483
BNAA10G00630D	1807	24	4	-1.5821
BNAA10G00930D	3215	202	47	-1.11941
BNAA10G00940D	1297	8	0	-5.62034
BNAA10G00980D	1466	202	62	-0.720422
BNAA10G01070D	1667	168	64	-0.409025
BNAA10G01230D	7023	28	0	-7.40659
BNAA10G01750D	1462	202	150	0.553055
BNAA10G02260D	1925	440	346	0.635899
BNAA10G02370D	3365	12	0	-6.19549
BNAA10G03040D	3874	93	70	0.572106
BNAA10G03660D	1544	8	14	1.76918
BNAA10G03900D	1753	292	228	0.625602
BNAA10G04140D	1798	230	174	0.579934
BNAA10G04660D	1706	175	184	1.05447
BNAA10G06300D	1975	26	2	-2.66744
BNAA10G07320D	2082	20	2	-2.29168
BNAA10G08030D	811	30	0	-7.50556
BNAA10G08730D	1171	6	0	-5.21505
BNAA10G09450D	705	315	131	-0.282795
BNAA10G09780D	2042	364	106	-0.796564
BNAA10G09800D	689	24	54	2.14505
BNAA10G10950D	850	6	0	-5.21505
BNAA10G11070D	1297	1825	655	-0.495451
BNAA10G11330D	3090	360	288	0.660652
BNAA10G11660D	584	118	0	-9.47538
BNAA10G13690D	1152	163	116	0.491654
BNAA10G13830D	668	298	748	2.30991
BNAA10G14350D	755	2	6	2.47281
BNAA10G14810D	1300	2328	1088	-0.114579
BNAA10G16080D	1109	346	228	0.380926
BNAA10G16440D	2861	300	50	-1.60051
BNAA10G17090D	2333	188	74	-0.361947
BNAA10G17830D	1378	517	395	0.594357
BNAA10G17930D	1189	72	0	-8.76396
BNAA10G17990D	594	452	324	0.50234
BNAA10G18190D	1290	918	550	0.243722
BNAA10G18370D	2163	112	125	1.14009
BNAA10G18470D	1129	130	88	0.419424
BNAA10G19060D	2571	198	36	-1.47445
BNAA10G19110D	1131	20	22	1.1139
BNAA10G19310D	776	65	15	-1.12828
BNAA10G20590D	1333	240	8	-3.90999
BNAA10G20640D	2947	76	0	-8.84179
BNAA10G21590D	895	10	0	-5.93639
BNAA10G22040D	2918	330	250	0.582046
BNAA10G22730D	2703	245	148	0.255482
BNAA10G23470D	1762	451	22	-3.36976
BNAA10G24570D	597	41	42	1.01464
BNAA10G25190D	2911	52	4	-2.69223
BNAA10G25340D	1264	110	28	-0.989034
BNAA10G25700D	6089	234	188	0.66667
BNAA10G26250D	3392	1125	690	0.277531
BNAA10G26270D	2471	2301	882	-0.400552
BNAA10G26430D	3665	2	8	2.88286
BNAA10G27270D	2149	208	2	-5.65941
BNAA10G27330D	871	3330	300	-2.48933
BNAA10G27540D	1823	116	0	-9.45075
BNAA10G27800D	1515	296	238	0.66789
BNAA10G27810D	344	6	0	-5.21505
BNAA10G27970D	2717	586	202	-0.553529
BNAA10G28370D	2129	644	412	0.338331
BNAA10G29120D	635	1608	280	-1.53866
BNAA10G29610D	2935	196	122	0.298624
BNAA10G30120D	1289	26	49	1.89038
BNAA10G30580D	2307	46	14	-0.729949
BNAA10G30640D	1018	102	78	0.595009
BNAANNG00280D	2216	154	48	-0.698031
BNAANNG00350D	1710	10	0	-5.93639
BNAANNG00410D	1351	178	60	-0.585344
BNAANNG00520D	4904	18	22	1.26459
BNAANNG00590D	3686	28	28	0.978618
BNAANNG01510D	1273	2	8	2.88286
BNAANNG02230D	4216	422	298	0.480733
BNAANNG03060D	1225	310	6	-4.68905
BNAANNG03600D	9820	1066	836	0.632113
BNAANNG03950D	2769	228	168	0.541923
BNAANNG04120D	925	140	104	0.553437
BNAANNG04900D	3037	236	154	0.366741
BNAANNG08350D	2845	474	42	-2.51122
BNAANNG08740D	869	502	288	0.18115
BNAANNG09470D	1106	179	62	-0.546179
BNAANNG09650D	1728	378	288	0.590295
BNAANNG10350D	5275	220	180	0.692903
BNAANNG10680D	1379	12	24	1.96804
BNAANNG10980D	5939	1166	358	-0.720578
BNAANNG11020D	1112	98	96	0.951898
BNAANNG11120D	3687	218	140	0.343691
BNAANNG11940D	522	336	40	-2.08525
BNAANNG12040D	2144	1072	348	-0.640196
BNAANNG12230D	1017	5	0	-4.95976
BNAANNG13020D	593	48	12	-1.01209
BNAANNG13040D	939	376	28	-2.76072
BNAANNG13050D	1252	750	450	0.245809
BNAANNG13520D	1451	96	90	0.888569
BNAANNG15810D	1640	64	68	1.06833
BNAANNG15930D	1073	120	224	1.88184
BNAANNG15970D	3198	684	926	1.41962
BNAANNG16170D	965	440	270	0.278185
BNAANNG17210D	4732	14	0	-6.41507
BNAANNG17520D	3906	132	50	-0.417105
BNAANNG18450D	2142	128	104	0.68256
BNAANNG18970D	2000	112	88	0.634141
BNAANNG20920D	1398	194	62	-0.662172
BNAANNG22290D	930	12	20	1.70602
BNAANNG22300D	888	92	22	-1.07841
BNAANNG22460D	691	9	30	2.69746
BNAANNG22530D	1409	471	346	0.537712
BNAANNG22550D	1619	1806	268	-1.76935
BNAANNG23570D	706	142	36	-0.995321
BNAANNG23680D	664	0	6	6.17855
BNAANNG24450D	568	90	80	0.811755
BNAANNG25290D	519	22	2	-2.4281
BNAANNG25460D	2080	521	500	0.923252
BNAANNG26280D	802	568	128	-1.1664
BNAANNG27230D	2066	2	12	3.46281
BNAANNG29080D	2161	120	20	-1.59809
BNAANNG33040D	749	8	0	-5.62034
BNAANNG33820D	2703	140	248	1.80652
BNAANNG35050D	1839	150	46	-0.721396
BNAANNG35530D	719	28	6	-1.22804
BNAANNG38080D	1570	8931	936	-2.27131
BNAANNG40180D	493	6	0	-5.21505
BNAANNG40190D	1295	356	764	2.08401
BNAANNG40350D	1209	2055	860	-0.273881
BNAANNG40570D	834	3882	1392	-0.496791
BNAANNG41220D	860	815	526	0.351024
BNAANNG41370D	1172	66	12	-1.47017
BNAC01G01990D	1005	58	12	-1.28425
BNAC01G03230D	806	1028	104	-2.32143
BNAC01G04100D	1576	118	42	-0.506647
BNAC01G04570D	450	228	82	-0.492086
BNAC01G04650D	2966	598	184	-0.717357
BNAC01G05180D	2766	18	0	-6.77388
BNAC01G05870D	1437	70	75	1.08056
BNAC01G06150D	2974	274	94	-0.560204
BNAC01G06160D	1729	1329	604	-0.154875
BNAC01G06210D	1392	9	0	-5.787
BNAC01G06890D	769	200	156	0.623951
BNAC01G08230D	7012	114	98	0.763781
BNAC01G08320D	2828	2	6	2.47281
BNAC01G08410D	1549	262	92	-0.526633
BNAC01G08520D	2314	283	74	-0.951589
BNAC01G08560D	637	332	6	-4.78792
BNAC01G09000D	1907	87	24	-0.872866
BNAC01G09090D	1787	152	145	0.914067
BNAC01G09360D	1546	538	220	-0.307172
BNAC01G10370D	2025	1818	401	-1.19768
BNAC01G10840D	2806	14	16	1.16602
BNAC01G11030D	2135	64	94	1.53497
BNAC01G11070D	2008	132	110	0.719079
BNAC01G11170D	1152	162	30	-1.44758
BNAC01G11300D	3532	976	304	-0.699832
BNAC01G11600D	2848	238	80	-0.589557
BNAC01G12490D	720	394	252	0.337926
BNAC01G13120D	958	18	2	-2.14099
BNAC01G13250D	1430	18	0	-6.77388
BNAC01G13350D	1072	38	6	-1.66637
BNAC01G13610D	10625	70	68	0.939368
BNAC01G13700D	1275	666	214	-0.65488
BNAC01G13780D	2812	1095	764	0.463479
BNAC01G14290D	1869	245	161	0.376879
BNAC01G15290D	1503	138	44	-0.665251
BNAC01G15910D	1794	338	128	-0.417816
BNAC01G15960D	918	237	64	-0.905036
BNAC01G16190D	686	138	138	0.981968
BNAC01G16470D	1157	97	16	-1.612
BNAC01G17780D	2779	24	57	2.22293
BNAC01G18310D	1653	344	248	0.510549
BNAC01G18340D	991	7	10	1.47565
BNAC01G18710D	597	0	6	6.17855
BNAC01G19540D	855	110	74	0.41038
BNAC01G20270D	7338	7104	2918	-0.300819
BNAC01G20460D	1035	14	0	-6.41507
BNAC01G20820D	902	126	32	-0.992573
BNAC01G20840D	777	12	20	1.70602
BNAC01G21220D	2581	334	98	-0.78565
BNAC01G21240D	1606	243	83	-0.566474
BNAC01G21310D	2938	36	33	0.854324
BNAC01G22450D	2281	44	52	1.22073
BNAC01G24150D	1061	480	356	0.551509
BNAC01G26220D	1946	282	106	-0.428512
BNAC01G28220D	1074	12	0	-6.19549
BNAC01G28490D	3541	28	26	0.872035
BNAC01G29020D	3769	8	0	-5.62034
BNAC01G29300D	2556	26	6	-1.12178
BNAC01G29310D	3833	154	128	0.71543
BNAC01G29360D	1557	120	6	-3.32104
BNAC01G30030D	1676	142	34	-1.07759
BNAC01G30240D	2632	366	220	0.248381
BNAC01G30430D	1909	558	78	-1.85477
BNAC01G31550D	12794	136	0	-9.67993
BNAC01G32970D	3517	173	66	-0.406958
BNAC01G34080D	881	34	8	-1.0966
BNAC01G35640D	792	36	6	-1.58872
BNAC01G35820D	1214	290	0	-10.7714
BNAC01G37610D	1383	358	42	-2.10646
BNAC01G38060D	3158	2550	250	-2.36728
BNAC01G38100D	2124	39	8	-1.29364
BNAC01G39750D	5239	938	396	-0.261212
BNAC01G40010D	1265	42	4	-2.3852
BNAC01G40400D	1609	1280	100	-2.69422
BNAC01G41760D	5110	148	33	-1.18018
BNAC01G44220D	6670	646	172	-0.925967
BNAC02G02150D	1614	34	0	-7.6852
BNAC02G03310D	2115	64	4	-2.99093
BNAC02G03350D	1083	18	0	-6.77388
BNAC02G03400D	3579	6	0	-5.21505
BNAC02G03960D	1214	52	0	-8.29575
BNAC02G04250D	2280	150	24	-1.65759
BNAC02G04260D	2716	406	136	-0.594747
BNAC02G04310D	3915	42	0	-7.98872
BNAC02G04430D	4692	2094	470	-1.17256
BNAC02G04960D	1460	509	0	-11.5827
BNAC02G05700D	1228	16	0	-6.6056
BNAC02G05780D	2433	138	0	-9.70097
BNAC02G05810D	1198	148	134	0.838748
BNAC02G05870D	2333	684	8	-5.42031
BNAC02G06320D	2235	120	0	-9.4996
BNAC02G07070D	1912	188	52	-0.870269
BNAC02G07270D	725	14	0	-6.41507
BNAC02G07360D	996	60	12	-1.33303
BNAC02G07380D	1714	210	4	-4.70258
BNAC02G08320D	2259	120	0	-9.4996
BNAC02G08810D	2336	672	10	-5.07585
BNAC02G09310D	2181	6	0	-5.21505
BNAC02G09400D	890	54	8	-1.76142
BNAC02G09510D	1291	6	48	3.94597
BNAC02G10390D	1189	86	130	1.57708
BNAC02G10870D	3047	62	70	1.15578
BNAC02G11110D	1511	34	36	1.06162
BNAC02G11250D	1482	0	104	10.2751
BNAC02G11940D	2280	94	318	2.73895
BNAC02G12900D	5215	23	68	2.53813
BNAC02G12940D	2015	0	12	7.16856
BNAC02G14710D	1319	10	14	1.45313
BNAC02G14800D	1426	72	86	1.23725
BNAC02G14830D	3867	46	40	0.77902
BNAC02G15030D	2289	757	770	1.00723
BNAC02G16100D	2376	328	222	0.419505
BNAC02G16220D	777	6	0	-5.21505
BNAC02G16480D	1965	1216	830	0.431814
BNAC02G17120D	2469	65	54	0.713907
BNAC02G17160D	1788	440	166	-0.42331
BNAC02G17280D	3014	44	44	0.980144
BNAC02G18280D	729	224	10	-3.4916
BNAC02G18630D	2856	69	121	1.7907
BNAC02G19140D	1127	870	674	0.614463
BNAC02G19650D	2405	268	212	0.644334
BNAC02G19820D	837	12	37	2.59077
BNAC02G21400D	793	90	32	-0.507905
BNAC02G21850D	1872	34	120	2.79624
BNAC02G22210D	2590	398	242	0.264963
BNAC02G23220D	2991	118	138	1.20756
BNAC02G23430D	938	20	4	-1.32105
BNAC02G24220D	1612	20	18	0.825613
BNAC02G24890D	1958	298	214	0.504886
BNAC02G25220D	3831	110	76	0.448811
BNAC02G25560D	5618	222	78	-0.525714
BNAC02G27250D	1418	99	159	1.6647
BNAC02G28900D	1631	10	28	2.44882
BNAC02G29950D	1133	920	962	1.04709
BNAC02G32650D	1703	10	22	2.10207
BNAC02G33160D	1217	408	262	0.343698
BNAC02G33580D	1688	179	129	0.509838
BNAC02G34250D	1828	100	84	0.730335
BNAC02G34380D	2350	10	20	1.96512
BNAC02G35000D	1425	42	50	1.23109
BNAC02G35030D	796	214	134	0.307232
BNAC02G36170D	960	26	6	-1.12178
BNAC02G36620D	601	14	2	-1.78218
BNAC02G36680D	1091	304	860	2.48244
BNAC02G36770D	1926	192	50	-0.957107
BNAC02G38260D	995	42	46	1.11101
BNAC02G38310D	878	0	12	7.16856
BNAC02G38620D	1135	834	590	0.483411
BNAC02G38630D	1149	10	46	3.16334
BNAC02G38950D	2621	54	54	0.980639
BNAC02G39000D	1835	16	30	1.87886
BNAC02G40210D	657	0	28	8.38521
BNAC02G40310D	2065	372	94	-1.0011
BNAC02G40780D	557	256	244	0.913124
BNAC02G41020D	4869	304	194	0.334647
BNAC02G41120D	1640	77	178	2.18935
BNAC02G41130D	1882	4	44	4.38634
BNAC02G42710D	2715	248	254	1.01682
BNAC02G42940D	1349	85	75	0.801053
BNAC02G43460D	839	58	44	0.582904
BNAC02G43960D	1177	84	143	1.74838
BNAC02G43970D	1745	12	0	-6.19549
BNAC02G46580D	2839	34	40	1.21329
BNAC02G46860D	1623	34	60	1.79724
BNAC02G47610D	1131	44	148	2.72823
BNAC02G48580D	1078	32	76	2.22488
BNAC02G48630D	1702	5	13	2.32351
BNAC03G00220D	2117	114	22	-1.38724
BNAC03G00260D	4279	100	142	1.48718
BNAC03G00540D	1215	85	82	0.929648
BNAC03G01040D	1728	30	40	1.39293
BNAC03G01720D	1203	148	221	1.56021
BNAC03G02350D	1075	2	6	2.47281
BNAC03G02910D	1198	80	174	2.10155
BNAC03G03350D	743	1056	1152	1.10823
BNAC03G03360D	677	10	53	3.36735
BNAC03G05550D	1942	274	186	0.423729
BNAC03G06050D	1678	168	132	0.634395
BNAC03G06510D	1909	46	110	2.23653
BNAC03G06590D	1372	52	45	0.77233
BNAC03G07210D	2082	104	0	-9.29345
BNAC03G07800D	604	1509	1093	0.517478
BNAC03G08220D	1277	223	0	-10.3927
BNAC03G08390D	799	168	24	-1.82091
BNAC03G08410D	820	404	39	-2.38747
BNAC03G08810D	1856	63	18	-0.82161
BNAC03G11930D	2174	437	106	-1.06015
BNAC03G11940D	1578	40	40	0.979876
BNAC03G12040D	1282	26	56	2.08272
BNAC03G12110D	4482	294	78	-0.930707
BNAC03G12230D	1740	20	48	2.23646
BNAC03G12240D	1251	30	46	1.59417
BNAC03G12310D	1184	86	152	1.8025
BNAC03G12790D	534	2	58	5.72786
BNAC03G13760D	4039	156	26	-1.59902
BNAC03G13770D	4895	71	4	-3.14031
BNAC03G14050D	767	85	208	2.27164
BNAC03G14160D	2664	276	327	1.22695
BNAC03G14330D	985	42	50	1.23109
BNAC03G14710D	534	50	12	-1.07079
BNAC03G16050D	4212	102	116	1.16708
BNAC03G16100D	1608	1224	1808	1.54549
BNAC03G18280D	4437	208	68	-0.629522
BNAC03G18390D	2751	1068	454	-0.25128
BNAC03G23500D	2922	1037	290	-0.855279
BNAC03G23610D	1947	98	26	-0.929234
BNAC03G24100D	2899	228	38	-1.6
BNAC03G24900D	644	114	34	-0.761142
BNAC03G25480D	2063	94	78	0.712646
BNAC03G25490D	4649	256	30	-2.10719
BNAC03G25670D	1120	6	10	1.69248
BNAC03G26420D	779	0	6	6.17855
BNAC03G27530D	1319	14	2	-1.78218
BNAC03G27560D	2100	260	104	-0.338859
BNAC03G27640D	1283	46	12	-0.950908
BNAC03G27720D	1745	20	26	1.35406
BNAC03G28640D	1437	370	250	0.417065
BNAC03G28700D	1668	798	344	-0.231103
BNAC03G28880D	897	106	94	0.808524
BNAC03G29170D	610	180	66	-0.464129
BNAC03G30980D	737	756	660	0.786772
BNAC03G31080D	2284	234	86	-0.46089
BNAC03G31340D	1320	53	48	0.837878
BNAC03G31650D	1078	442	256	0.194854
BNAC03G32080D	4142	200	76	-0.412707
BNAC03G32340D	3528	430	284	0.384249
BNAC03G32930D	2406	7709	1407	-1.47104
BNAC03G33270D	983	54	0	-8.35003
BNAC03G34450D	669	32	4	-1.99466
BNAC03G34460D	618	24	34	1.47894
BNAC03G34660D	2921	92	18	-1.3667
BNAC03G37520D	1775	28	0	-7.40659
BNAC03G37880D	3185	774	263	-0.574295
BNAC03G37920D	2550	610	700	1.18115
BNAC03G37950D	3347	882	360	-0.309892
BNAC03G38190D	1505	230	156	0.422473
BNAC03G38210D	548	68	60	0.800753
BNAC03G38920D	10359	694	226	-0.635597
BNAC03G39190D	781	1227	265	-1.22798
BNAC03G39300D	6342	15000	4077	-0.896544
BNAC03G39860D	2083	376	240	0.334995
BNAC03G39960D	1904	10	30	2.54807
BNAC03G40170D	1450	100	26	-0.958331
BNAC03G40200D	1767	942	126	-1.91877
BNAC03G40300D	3960	646	168	-0.959898
BNAC03G41510D	2505	324	292	0.832475
BNAC03G42380D	5662	8	12	1.54822
BNAC03G44350D	1889	238	54	-1.15587
BNAC03G46860D	2024	354	130	-0.462157
BNAC03G47610D	2514	358	152	-0.252935
BNAC03G48270D	2657	102	22	-1.22702
BNAC03G48660D	2712	92	68	0.545906
BNAC03G48960D	5404	230	159	0.449939
BNAC03G49100D	437	38	10	-0.937396
BNAC03G49490D	1527	272	100	-0.460451
BNAC03G49810D	2982	168	54	-0.653788
BNAC03G50410D	1136	52	16	-0.714659
BNAC03G50950D	2264	140	27	-1.3888
BNAC03G51530D	3376	614	393	0.339034
BNAC03G51570D	3235	448	174	-0.381425
BNAC03G51790D	2005	384	238	0.292566
BNAC03G52330D	2749	28	0	-7.40659
BNAC03G52740D	3371	346	204	0.220524
BNAC03G53020D	471	6	0	-5.21505
BNAC03G55510D	2590	99	102	1.02466
BNAC03G56410D	2122	485	89	-1.46242
BNAC03G56520D	701	46	2	-3.48658
BNAC03G56540D	2096	50	4	-2.63583
BNAC03G56560D	2229	406	64	-1.68121
BNAC03G56720D	1847	360	484	1.40942
BNAC03G56970D	2057	813	252	-0.70682
BNAC03G57680D	933	96	90	0.888569
BNAC03G58200D	3397	174	50	-0.815217
BNAC03G59210D	1033	158	144	0.848295
BNAC03G59750D	1577	40	6	-1.74006
BNAC03G60010D	1045	272	182	0.402942
BNAC03G62080D	859	156	4	-4.27413
BNAC03G62430D	1196	0	4	5.60352
BNAC03G63730D	1147	378	234	0.290832
BNAC03G65920D	1072	24	4	-1.5821
BNAC03G66540D	816	22	4	-1.45747
BNAC03G66760D	1149	8	12	1.54822
BNAC03G67620D	1850	222	90	-0.31947
BNAC03G68110D	3012	152	164	1.09161
BNAC03G68430D	1470	1778	456	-0.980194
BNAC03G69280D	529	142	28	-1.35693
BNAC03G69450D	1521	0	8	6.5886
BNAC03G69640D	2602	28	26	0.872035
BNAC03G69880D	3415	226	161	0.493256
BNAC03G69930D	700	136	8	-3.09133
BNAC03G71540D	1475	64	13	-1.31118
BNAC03G71660D	625	20	127	3.63861
BNAC03G71690D	702	1442	788	0.111009
BNAC03G71930D	1131	86	82	0.912807
BNAC03G72390D	1303	104	16	-1.71236
BNAC03G73640D	2112	345	209	0.259617
BNAC03G73690D	2485	68	20	-0.780181
BNAC03G73700D	3651	563	461	0.694294
BNAC03G75130D	614	2804	954	-0.572559
BNAC03G75500D	926	6	0	-5.21505
BNAC03G75640D	2948	280	108	-0.391304
BNAC03G75650D	954	506	350	0.450915
BNAC03G75800D	1550	180	122	0.421372
BNAC03G76030D	2104	432	179	-0.288124
BNAC03G76520D	2064	206	174	0.738802
BNAC03G76620D	651	10	12	1.23217
BNAC03G77210D	1126	212	78	-0.45927
BNAC03G77420D	1667	453	150	-0.611445
BNAC03G77510D	561	4	10	2.25816
BNAC04G00170D	14293	301	0	-10.8251
BNAC04G00970D	1151	1166	402	-0.553379
BNAC04G01010D	1948	158	20	-1.9945
BNAC04G01190D	2915	309	260	0.733421
BNAC04G01240D	3539	282	204	0.515444
BNAC04G01650D	2075	6	44	3.82067
BNAC04G02130D	3380	412	130	-0.680957
BNAC04G02880D	915	112	228	2.00675
BNAC04G03890D	2726	242	86	-0.509354
BNAC04G04690D	1744	426	163	-0.402975
BNAC04G05070D	810	448	324	0.515159
BNAC04G05420D	3926	752	190	-1.00159
BNAC04G05450D	1653	342	16	-3.42817
BNAC04G05500D	1489	40	6	-1.74006
BNAC04G06810D	932	24	2	-2.55273
BNAC04G07910D	3260	56	60	1.08011
BNAC04G08350D	1565	367	310	0.739052
BNAC04G08430D	1218	805	629	0.626791
BNAC04G09020D	2140	172	204	1.22819
BNAC04G09830D	770	12	0	-6.19549
BNAC04G09850D	2257	5926	1390	-1.1091
BNAC04G10200D	3381	96	22	-1.1397
BNAC04G12560D	1333	2	6	2.47281
BNAC04G15010D	2835	546	114	-1.27642
BNAC04G15550D	1884	6	0	-5.21505
BNAC04G15780D	910	506	300	0.228581
BNAC04G15940D	909	58	48	0.708206
BNAC04G16070D	2618	96	132	1.44068
BNAC04G16200D	1907	5	13	2.32351
BNAC04G16440D	1457	8	0	-5.62034
BNAC04G16640D	1622	514	388	0.57696
BNAC04G18920D	890	70	16	-1.14232
BNAC04G21000D	839	50	10	-1.33182
BNAC04G23860D	1431	1004	438	-0.213893
BNAC04G23900D	1419	784	94	-2.07631
BNAC04G24950D	1109	755	808	1.08054
BNAC04G25340D	3375	56	66	1.21743
BNAC04G25560D	858	10	0	-5.93639
BNAC04G26560D	1838	25	0	-7.24411
BNAC04G27770D	2962	8	48	3.54068
BNAC04G28890D	3931	104	30	-0.808991
BNAC04G29610D	1582	360	140	-0.379545
BNAC04G30190D	1425	266	87	-0.629022
BNAC04G30210D	850	26	0	-7.30033
BNAC04G30770D	929	26	0	-7.30033
BNAC04G30840D	718	280	104	-0.445709
BNAC04G32360D	962	28	4	-1.80308
BNAC04G33410D	969	110	116	1.05831
BNAC04G33680D	1719	237	176	0.553191
BNAC04G33810D	569	110	80	0.522732
BNAC04G34580D	637	12	16	1.3856
BNAC04G36130D	904	16	2	-1.97271
BNAC04G36530D	2610	776	336	-0.224718
BNAC04G38880D	477	22	22	0.977477
BNAC04G39000D	1051	156	122	0.627619
BNAC04G39010D	792	8	0	-5.62034
BNAC04G39050D	1122	496	200	-0.327392
BNAC04G39230D	1710	94	34	-0.483287
BNAC04G39290D	1529	202	24	-2.08657
BNAC04G39480D	1687	178	122	0.437477
BNAC04G39640D	2750	86	254	2.54294
BNAC04G39750D	764	732	58	-2.67313
BNAC04G40010D	3583	136	0	-9.67993
BNAC04G40200D	1465	96	20	-1.27666
BNAC04G40700D	1442	66	48	0.522292
BNAC04G41400D	583	18	724	6.29967
BNAC04G41540D	1151	840	108	-1.9757
BNAC04G41710D	2190	3033	1110	-0.467331
BNAC04G42120D	2353	116	84	0.51654
BNAC04G42270D	1589	502	298	0.230379
BNAC04G42380D	815	4	10	2.25816
BNAC04G42730D	849	50	4	-2.63583
BNAC04G43390D	2401	758	458	0.255923
BNAC04G43590D	785	528	448	0.745603
BNAC04G43690D	2338	26	6	-1.12178
BNAC04G44200D	2192	12	22	1.84297
BNAC04G44570D	1556	43	53	1.28121
BNAC04G44600D	1552	166	140	0.736492
BNAC04G44760D	1353	140	134	0.918825
BNAC04G44790D	1349	442	282	0.334362
BNAC04G44980D	942	1058	840	0.649864
BNAC04G45100D	4940	44	10	-1.14804
BNAC04G45540D	2130	250	74	-0.772827
BNAC04G48080D	1820	170	14	-2.61199
BNAC04G48220D	3078	998	221	-1.19186
BNAC04G48880D	914	70	92	1.375
BNAC04G50600D	1385	410	78	-1.41028
BNAC04G50640D	699	58	0	-8.45281
BNAC04G50870D	901	22	26	1.21764
BNAC04G52470D	806	30	4	-1.90205
BNAC04G54100D	1305	27	6	-1.17589
BNAC04G54210D	642	16	32	1.97172
BNAC04G56340D	2522	703	276	-0.365933
BNAC04G56540D	1157	18	0	-6.77388
BNAC04G56850D	1272	206	54	-0.947708
BNAC05G00250D	4737	39	8	-1.29364
BNAC05G01050D	3010	700	201	-0.817074
BNAC05G01090D	1488	156	44	-0.841929
BNAC05G01260D	1599	2	8	2.88286
BNAC05G01360D	721	28	0	-7.40659
BNAC05G02270D	2885	8	0	-5.62034
BNAC05G02430D	5504	698	502	0.507184
BNAC05G02940D	2466	155	60	-0.385935
BNAC05G02970D	2672	222	142	0.337931
BNAC05G03000D	4038	76	64	0.733642
BNAC05G03250D	1032	202	186	0.863238
BNAC05G04090D	1166	379	148	-0.373589
BNAC05G04270D	1623	351	222	0.321777
BNAC05G04430D	2351	10686	5844	0.112129
BNAC05G04450D	842	54	12	-1.18147
BNAC05G04480D	1337	358	132	-0.456348
BNAC05G05910D	802	1302	542	-0.2815
BNAC05G06180D	1703	193	64	-0.60898
BNAC05G06230D	1153	120	124	1.02911
BNAC05G06270D	2515	266	190	0.497136
BNAC05G07070D	1060	74	88	1.23095
BNAC05G08180D	1098	1240	480	-0.38635
BNAC05G08270D	1717	56	46	0.697394
BNAC05G08280D	949	16	0	-6.6056
BNAC05G08920D	2861	14	20	1.48644
BNAC05G09290D	611	24	4	-1.5821
BNAC05G09450D	22500	94	18	-1.39767
BNAC05G09720D	1679	0	12	7.16856
BNAC05G09910D	1609	293	20	-2.88477
BNAC05G10150D	1975	446	308	0.448568
BNAC05G10960D	2185	42	34	0.675839
BNAC05G11110D	6683	86	12	-1.8512
BNAC05G11320D	587	76	2	-4.2089
BNAC05G11350D	2102	32	30	0.886284
BNAC05G11530D	687	135	90	0.397435
BNAC05G11580D	4180	506	328	0.35728
BNAC05G11670D	1579	436	176	-0.325789
BNAC05G12440D	1211	739	244	-0.615696
BNAC05G12600D	2218	238	168	0.48004
BNAC05G12780D	3498	1708	276	-1.64644
BNAC05G12850D	984	1777	632	-0.508565
BNAC05G12860D	1106	355	144	-0.318758
BNAC05G12870D	2720	1350	518	-0.399054
BNAC05G13390D	4421	654	208	-0.669666
BNAC05G13470D	1981	38	84	2.12237
BNAC05G13620D	758	50	74	1.54528
BNAC05G13880D	3649	336	296	0.799658
BNAC05G14630D	2500	108	18	-1.59764
BNAC05G14770D	3743	578	106	-1.46345
BNAC05G14990D	2884	136	104	0.595207
BNAC05G15020D	2902	71	11	-1.69989
BNAC05G15160D	1186	12	20	1.70602
BNAC05G15290D	2031	227	71	-0.693325
BNAC05G15790D	1585	132	48	-0.475898
BNAC05G15840D	2347	20	0	-6.92456
BNAC05G15860D	2920	38	4	-2.24141
BNAC05G16050D	1692	752	334	-0.188015
BNAC05G16600D	1901	464	375	0.675398
BNAC05G16650D	1491	38	4	-2.24141
BNAC05G16910D	2186	742	752	1.00198
BNAC05G17000D	2367	2543	2346	0.866454
BNAC05G17510D	1234	34	8	-1.0966
BNAC05G18240D	2222	340	118	-0.543601
BNAC05G18260D	1159	226	62	-0.882264
BNAC05G18890D	2254	20	0	-6.92456
BNAC05G19040D	1787	567	528	0.879821
BNAC05G19980D	1055	56	48	0.758685
BNAC05G20180D	1631	326	58	-1.50657
BNAC05G20710D	3010	127	86	0.419929
BNAC05G21010D	2784	144	118	0.694907
BNAC05G21210D	1332	24	2	-2.55273
BNAC05G21340D	11235	350	114	-0.635118
BNAC05G22220D	1191	14	24	1.74847
BNAC05G22510D	1240	106	38	-0.49624
BNAC05G22540D	2151	142	55	-0.385046
BNAC05G23200D	2717	94	10	-2.24031
BNAC05G23340D	1053	0	6	6.17855
BNAC05G24630D	1001	252	98	-0.379459
BNAC05G25270D	477	36	38	1.05738
BNAC05G27520D	1959	36	32	0.810045
BNAC05G28960D	1624	2422	506	-1.27602
BNAC05G29100D	1228	472	196	-0.284997
BNAC05G30350D	3122	306	108	-0.519336
BNAC05G30650D	821	62	2	-3.91588
BNAC05G30800D	2457	300	120	-0.338892
BNAC05G31630D	2238	132	159	1.25026
BNAC05G31680D	2238	372	94	-1.0011
BNAC05G31730D	2072	80	76	0.907427
BNAC05G33120D	3438	232	450	1.93786
BNAC05G33510D	1779	166	246	1.54935
BNAC05G33980D	454	20	32	1.65275
BNAC05G34150D	1025	66	52	0.637575
BNAC05G34280D	941	61	20	-0.623859
BNAC05G34360D	1075	246	102	-0.28705
BNAC05G34980D	1085	62	16	-0.967675
BNAC05G34990D	6133	724	708	0.950425
BNAC05G35150D	2561	142	38	-0.917495
BNAC05G35540D	1333	723	271	-0.432762
BNAC05G35550D	5710	146	52	-0.505871
BNAC05G35710D	1893	1698	230	-1.90092
BNAC05G35730D	2002	200	284	1.48795
BNAC05G35760D	4573	420	130	-0.708691
BNAC05G36070D	1499	30	26	0.773066
BNAC05G37850D	1710	40	42	1.05012
BNAC05G38100D	1461	858	230	-0.916271
BNAC05G38440D	3942	242	100	-0.29196
BNAC05G38480D	1935	50	40	0.659141
BNAC05G38490D	1329	12	0	-6.19549
BNAC05G38620D	2016	56	48	0.758685
BNAC05G38640D	1108	0	36	8.74682
BNAC05G39030D	683	70	4	-3.11989
BNAC05G39210D	569	64	10	-1.68692
BNAC05G39710D	2841	46	2	-3.48658
BNAC05G39960D	2294	602	592	0.958466
BNAC05G40230D	580	82	88	1.08316
BNAC05G40260D	777	82	26	-0.672552
BNAC05G40750D	788	670	564	0.734216
BNAC05G40760D	2787	33	8	-1.05374
BNAC05G40820D	1490	74	55	0.5537
BNAC05G41510D	1356	14	0	-6.41507
BNAC05G41610D	754	44	10	-1.14804
BNAC05G41650D	6283	282	178	0.318839
BNAC05G42300D	1919	557	410	0.540637
BNAC05G42690D	3285	1316	186	-1.83949
BNAC05G43170D	2449	433	136	-0.687598
BNAC05G43440D	3661	128	0	-9.59258
BNAC05G43680D	1169	538	182	-0.580622
BNAC05G44020D	1491	70	12	-1.55485
BNAC05G44040D	1737	1010	1994	1.96396
BNAC05G44260D	4260	1577	225	-1.82597
BNAC05G44360D	1803	350	146	-0.278416
BNAC05G44820D	1121	10	18	1.81379
BNAC05G45440D	4223	30	28	0.87965
BNAC05G45490D	2997	553	164	-0.770453
BNAC05G45750D	809	446	102	-1.145
BNAC05G46800D	1850	0	46	9.09973
BNAC05G49740D	812	1157	482	-0.280414
BNAC05G50380D	1097	34	6	-1.50665
BNAC05G51330D	486	106	36	-0.574066
BNAC05G51340D	586	1978	318	-1.65386
BNAC05G51640D	1465	208	158	0.585782
BNAC05G51730D	2248	566	160	-0.839571
BNAC05G51780D	1481	13	28	2.07576
BNAC05G52130D	6467	254	68	-0.917559
BNAC05G52260D	1330	0	6	6.17855
BNAC06G00720D	1883	80	138	1.76731
BNAC06G00750D	1964	397	148	-0.440501
BNAC06G01680D	869	44	0	-8.05557
BNAC06G01780D	1506	14	2	-1.78218
BNAC06G02520D	704	0	12	7.16856
BNAC06G03050D	1505	882	380	-0.231907
BNAC06G03680D	2269	336	143	-0.249487
BNAC06G05060D	1619	462	139	-0.74963
BNAC06G05460D	2144	136	52	-0.40363
BNAC06G05590D	2851	21	2	-2.3615
BNAC06G05660D	3629	246	342	1.45754
BNAC06G05840D	975	26	32	1.27699
BNAC06G05870D	1891	3910	1434	-0.464275
BNAC06G05950D	1251	527	315	0.240304
BNAC06G05980D	1699	0	24	8.16354
BNAC06G06210D	2900	8888	1719	-1.38742
BNAC06G06560D	1871	103	70	0.425014
BNAC06G07640D	1535	230	144	0.30706
BNAC06G08150D	6908	1012	634	0.308125
BNAC06G08300D	2142	57	6	-2.24924
BNAC06G08460D	3302	396	232	0.211367
BNAC06G08620D	1634	654	208	-0.669666
BNAC06G09690D	3290	162	150	0.871124
BNAC06G09750D	1627	30	44	1.53016
BNAC06G10780D	682	552	218	-0.357393
BNAC06G10950D	1756	3596	1023	-0.83071
BNAC06G11010D	1959	120	124	1.02911
BNAC06G11050D	4167	434	278	0.340099
BNAC06G11190D	2230	962	314	-0.63231
BNAC06G11830D	2345	84	16	-1.40479
BNAC06G12190D	2588	200	72	-0.490621
BNAC06G13680D	553	32	8	-1.00957
BNAC06G13920D	876	904	621	0.441026
BNAC06G14030D	1803	32	40	1.30031
BNAC06G14220D	2299	215	66	-0.720252
BNAC06G15860D	1907	85	24	-0.839378
BNAC06G16210D	1497	224	38	-1.57449
BNAC06G17700D	2130	98	74	0.576763
BNAC06G18500D	2903	540	606	1.14894
BNAC06G18880D	1516	66	8	-2.05012
BNAC06G18900D	1265	731	209	-0.823291
BNAC06G19230D	943	20	4	-1.32105
BNAC06G19390D	3319	84	80	0.911101
BNAC06G19580D	1108	278	208	0.564045
BNAC06G19800D	1241	1142	262	-1.14085
BNAC06G20540D	1098	117	78	0.39737
BNAC06G20670D	1838	134	44	-0.622867
BNAC06G21340D	610	20	26	1.35406
BNAC06G21500D	2277	500	216	-0.22799
BNAC06G22540D	2376	374	50	-1.91843
BNAC06G24340D	764	48	12	-1.01209
BNAC06G24500D	1008	816	150	-1.46027
BNAC06G25190D	4848	84	28	-0.600664
BNAC06G25720D	1026	146	38	-0.957526
BNAC06G25880D	608	0	4	5.60352
BNAC06G26240D	591	72	12	-1.5954
BNAC06G27180D	920	1466	1044	0.493014
BNAC06G27310D	4496	36	62	1.76241
BNAC06G27480D	1516	108	38	-0.523165
BNAC06G28600D	2208	67	76	1.16269
BNAC06G29090D	624	90	19	-1.2574
BNAC06G29470D	1503	46	8	-1.53087
BNAC06G29610D	2975	224	144	0.345168
BNAC06G30030D	1194	10	58	3.49721
BNAC06G30070D	1935	272	86	-0.677845
BNAC06G31000D	1563	105	0	-9.30723
BNAC06G31500D	2016	364	143	-0.364909
BNAC06G31740D	2285	11	18	1.67843
BNAC06G32240D	1853	230	264	1.18115
BNAC06G32250D	3011	353	74	-1.27029
BNAC06G32910D	1039	8	0	-5.62034
BNAC06G32990D	926	150	42	-0.85239
BNAC06G33050D	1082	682	478	0.469966
BNAC06G33620D	822	98	10	-2.30033
BNAC06G33710D	824	480	186	-0.384754
BNAC06G33760D	1422	80	12	-1.74707
BNAC06G33800D	3349	322	300	0.880387
BNAC06G34340D	3844	192	162	0.737213
BNAC06G34460D	2037	128	102	0.654568
BNAC06G35020D	1661	45	47	1.04282
BNAC06G35210D	11684	33	56	1.74071
BNAC06G35380D	1520	16	26	1.67303
BNAC06G35400D	1725	2	10	3.20178
BNAC06G35550D	978	1222	286	-1.1121
BNAC06G35740D	1263	376	104	-0.870796
BNAC06G36450D	987	13	16	1.27163
BNAC06G36960D	4166	16	0	-6.6056
BNAC06G36980D	3008	194	144	0.552444
BNAC06G38420D	4435	272	114	-0.271566
BNAC06G38680D	1100	508	152	-0.757607
BNAC06G38710D	3000	446	108	-1.0626
BNAC06G40000D	2768	210	13	-3.02283
BNAC06G40080D	1328	443	0	-11.3824
BNAC06G40400D	2832	58	12	-1.28425
BNAC06G40460D	763	32	4	-1.99466
BNAC06G43130D	1513	42	8	-1.40011
BNAC06G43580D	1028	210	80	-0.409119
BNAC06G43650D	1050	237	36	-1.73364
BNAC07G00030D	4003	524	150	-0.821429
BNAC07G00090D	1035	268	172	0.342812
BNAC07G00160D	1837	337	130	-0.391191
BNAC07G01360D	3697	2506	1710	0.43141
BNAC07G01530D	3894	1103	96	-2.53839
BNAC07G01660D	1637	34	46	1.41453
BNAC07G03020D	1087	1500	863	0.185276
BNAC07G04350D	1872	512	168	-0.624604
BNAC07G05030D	1894	166	50	-0.747379
BNAC07G05230D	1289	22	0	-7.06099
BNAC07G05930D	2365	228	57	-1.0161
BNAC07G06350D	824	106	92	0.777525
BNAC07G06590D	1198	478	210	-0.20372
BNAC07G07420D	1638	190	144	0.582476
BNAC07G07460D	3812	1132	714	0.317905
BNAC07G08430D	648	272	46	-1.57932
BNAC07G08480D	2269	122	46	-0.42368
BNAC07G08550D	1281	411	321	0.626055
BNAC07G08670D	904	140	138	0.961235
BNAC07G08710D	942	16	0	-6.6056
BNAC07G08850D	1911	636	90	-1.83724
BNAC07G08860D	862	418	118	-0.841437
BNAC07G09870D	1272	191	158	0.70869
BNAC07G09960D	4818	147	106	0.510588
BNAC07G10280D	911	123	20	-1.63366
BNAC07G10610D	6983	410	148	-0.486967
BNAC07G11100D	1084	10	0	-5.93639
BNAC07G11420D	1992	299	206	0.445111
BNAC07G11490D	1013	250	152	0.264808
BNAC07G12200D	1105	47	6	-1.97183
BNAC07G12420D	1236	74	74	0.981229
BNAC07G13580D	1536	265	4	-5.03795
BNAC07G14460D	628	6	0	-5.21505
BNAC07G14470D	829	4014	1042	-0.962804
BNAC07G14690D	936	50	42	0.729387
BNAC07G15820D	1104	344	268	0.622405
BNAC07G15830D	3372	124	128	1.02764
BNAC07G16420D	3163	250	162	0.356681
BNAC07G16440D	1875	98	28	-0.82265
BNAC07G16530D	2274	80	84	1.05167
BNAC07G16770D	1349	182	70	-0.395272
BNAC07G16950D	1182	24	4	-1.5821
BNAC07G17130D	1581	260	198	0.589505
BNAC07G17270D	1714	108	98	0.841667
BNAC07G17350D	1457	62	46	0.550965
BNAC07G18260D	1239	308	122	-0.353009
BNAC07G18300D	1157	106	0	-9.32089
BNAC07G18530D	1654	200	64	-0.660336
BNAC07G18590D	3481	104	32	-0.716134
BNAC07G19140D	3031	537	364	0.421728
BNAC07G19550D	1278	138	106	0.601629
BNAC07G19900D	1193	38	4	-2.24141
BNAC07G19940D	1450	2289	1390	0.263175
BNAC07G20190D	2171	354	116	-0.626432
BNAC07G20350D	1351	60	8	-1.91298
BNAC07G20380D	1227	10	0	-5.93639
BNAC07G20670D	2158	80	8	-2.32703
BNAC07G20700D	1397	5	10	1.94777
BNAC07G21380D	1001	18	20	1.12763
BNAC07G21450D	1825	144	46	-0.662568
BNAC07G21730D	1978	254	83	-0.630304
BNAC07G21820D	1440	296	209	0.480502
BNAC07G22540D	1791	79	81	1.01736
BNAC07G23590D	3189	46	2	-3.48658
BNAC07G23610D	995	733	189	-0.972288
BNAC07G24000D	5971	190	68	-0.499047
BNAC07G24080D	2227	492	134	-0.893183
BNAC07G25060D	2784	64	20	-0.692938
BNAC07G25350D	1878	12	0	-6.19549
BNAC07G25710D	1583	178	70	-0.36324
BNAC07G26160D	2180	1156	528	-0.147684
BNAC07G26170D	1354	317	246	0.616738
BNAC07G26220D	2586	891	124	-1.86155
BNAC07G26430D	2445	124	44	-0.511118
BNAC07G28230D	1320	136	88	0.35441
BNAC07G28260D	1629	144	94	0.367115
BNAC07G28550D	1306	40	46	1.18112
BNAC07G29400D	1855	420	120	-0.824091
BNAC07G29540D	1781	175	140	0.660394
BNAC07G30850D	5224	960	569	0.228183
BNAC07G32720D	1294	1030	646	0.309742
BNAC07G33240D	2432	328	140	-0.245309
BNAC07G33640D	699	1461	958	0.373929
BNAC07G33960D	2016	762	512	0.4091
BNAC07G36650D	1904	4	8	1.93923
BNAC07G36710D	2999	6	16	2.36604
BNAC07G37770D	4978	10	12	1.23217
BNAC07G39040D	2810	252	62	-1.03926
BNAC07G39500D	1612	20	26	1.35406
BNAC07G39940D	2731	4	14	2.74015
BNAC07G40140D	1852	96	76	0.644891
BNAC07G40300D	1163	194	206	1.06877
BNAC07G40320D	3015	403	93	-1.13194
BNAC07G40470D	2289	210	76	-0.483039
BNAC07G40480D	1122	118	2	-4.84249
BNAC07G40890D	1313	182	120	0.381615
BNAC07G40990D	1394	76	10	-1.93425
BNAC07G41160D	1703	269	95	-0.518397
BNAC07G42220D	678	536	42	-2.68851
BNAC07G42570D	929	44	42	0.91316
BNAC07G42880D	3356	134	198	1.54492
BNAC07G42900D	2572	238	88	-0.452191
BNAC07G43060D	2546	250	72	-0.81231
BNAC07G43140D	1969	311	79	-0.993402
BNAC07G43600D	1321	118	90	0.591353
BNAC07G44010D	13641	84	82	0.946688
BNAC07G44040D	1436	210	58	-0.872492
BNAC07G44100D	2538	104	96	0.866308
BNAC07G44640D	423	50	44	0.79637
BNAC07G44650D	1391	86	206	2.24087
BNAC07G46340D	1608	86	6	-2.8412
BNAC07G46460D	927	720	546	0.583618
BNAC07G47270D	1702	64	10	-1.68692
BNAC07G47310D	998	70	114	1.68408
BNAC07G48120D	2109	230	84	-0.469947
BNAC07G48590D	992	10	0	-5.93639
BNAC07G49130D	3712	216	230	1.07285
BNAC07G49220D	2123	422	144	-0.568075
BNAC07G49750D	2029	1418	134	-2.41999
BNAC07G50400D	2196	48	50	1.03916
BNAC07G50440D	380	66	10	-1.7312
BNAC07G50450D	808	58	0	-8.45281
BNAC07G50460D	632	69	98	1.48678
BNAC07G50660D	630	728	168	-1.13226
BNAC07G50690D	2381	183	40	-1.20923
BNAC07G50990D	2713	384	140	-0.472613
BNAC08G00280D	1336	8	0	-5.62034
BNAC08G00630D	1589	248	150	0.25729
BNAC08G01300D	1433	10	0	-5.93639
BNAC08G01690D	1797	272	172	0.321451
BNAC08G02750D	2139	6013	5258	0.789237
BNAC08G03130D	800	0	4	5.60352
BNAC08G03310D	1055	88	8	-2.46426
BNAC08G05180D	4921	8	0	-5.62034
BNAC08G06200D	3812	636	264	-0.285581
BNAC08G06490D	721	0	4	5.60352
BNAC08G07690D	523	1220	208	-1.56901
BNAC08G08950D	1183	30	28	0.87965
BNAC08G09400D	1080	126	110	0.786106
BNAC08G09690D	697	236	182	0.607628
BNAC08G09860D	1599	76	18	-1.09161
BNAC08G10120D	829	14	2	-1.78218
BNAC08G10430D	1393	66	50	0.581084
BNAC08G11100D	1992	64	18	-0.844271
BNAC08G12270D	1148	16	18	1.14458
BNAC08G12580D	484	394	56	-1.83032
BNAC08G12600D	551	66	4	-3.03521
BNAC08G12610D	590	92	16	-1.53578
BNAC08G12910D	586	1078	124	-2.13637
BNAC08G12960D	14499	20	2	-2.29168
BNAC08G13050D	1484	128	84	0.374714
BNAC08G13420D	1260	356	134	-0.426588
BNAC08G14560D	3529	46	54	1.2112
BNAC08G15230D	2901	75	77	1.01918
BNAC08G15830D	2342	28	2	-2.77371
BNAC08G15840D	950	1644	552	-0.591571
BNAC08G16060D	2265	344	232	0.414367
BNAC08G16480D	665	28	4	-1.80308
BNAC08G17560D	2454	48	50	1.03916
BNAC08G17700D	1500	1298	942	0.520278
BNAC08G18270D	1180	282	102	-0.483963
BNAC08G18580D	3494	1855	183	-2.35815
BNAC08G18600D	1141	401	87	-1.22089
BNAC08G18790D	840	422	62	-1.78269
BNAC08G18890D	1164	336	406	1.25543
BNAC08G19630D	899	76	0	-8.84179
BNAC08G21450D	2761	226	150	0.391213
BNAC08G21750D	1577	252	230	0.850612
BNAC08G22320D	1150	84	24	-0.822338
BNAC08G22810D	944	47	6	-1.97183
BNAC08G23350D	663	80	76	0.907427
BNAC08G23380D	538	98	12	-2.0393
BNAC08G23540D	1324	1323	1303	0.960761
BNAC08G23550D	2681	196	42	-1.23791
BNAC08G24490D	2016	132	100	0.581685
BNAC08G24520D	748	230	70	-0.732693
BNAC08G25670D	1581	118	16	-1.89429
BNAC08G26110D	956	88	86	0.948348
BNAC08G26520D	2195	80	23	-0.813273
BNAC08G26660D	1700	155	14	-2.47886
BNAC08G26820D	2175	104	22	-1.25499
BNAC08G26940D	1057	700	556	0.650431
BNAC08G27210D	1821	20	2	-2.29168
BNAC08G27250D	1063	174	32	-1.45771
BNAC08G27310D	1462	394	492	1.30293
BNAC08G27490D	2941	762	210	-0.876314
BNAC08G28910D	2831	93	19	-1.30462
BNAC08G28920D	1419	346	146	-0.261841
BNAC08G29550D	1488	110	76	0.448811
BNAC08G30550D	1110	146	102	0.464974
BNAC08G30680D	894	96	120	1.30327
BNAC08G31200D	1279	1536	254	-1.61313
BNAC08G32700D	621	2548	2676	1.05349
BNAC08G32890D	785	6778	3124	-0.134637
BNAC08G32970D	1493	950	1074	1.15968
BNAC08G34610D	546	886	173	-1.37328
BNAC08G34780D	1111	110	92	0.724168
BNAC08G35320D	7895	1896	562	-0.771403
BNAC08G35330D	622	40	8	-1.33001
BNAC08G35350D	2402	324	122	-0.426034
BNAC08G36090D	2398	300	62	-1.29064
BNAC08G36200D	970	852	934	1.11524
BNAC08G36260D	1657	58	0	-8.45281
BNAC08G36500D	4343	668	250	-0.434969
BNAC08G36780D	3533	114	28	-1.04049
BNAC08G38120D	612	72	0	-8.76396
BNAC08G38150D	1293	646	4	-6.32295
BNAC08G38550D	626	30	4	-1.90205
BNAC08G38850D	1716	127	24	-1.41774
BNAC08G38890D	729	270	96	-0.508653
BNAC08G40060D	2219	108	36	-0.600991
BNAC08G40100D	1170	30	40	1.39293
BNAC08G40450D	2371	242	0	-10.5106
BNAC08G41140D	1378	70	20	-0.821901
BNAC08G41310D	1045	32	26	0.680453
BNAC08G41550D	2550	56	0	-8.40234
BNAC08G42060D	985	48	52	1.09565
BNAC08G46030D	840	134	14	-2.26907
BNAC08G46040D	2772	990	124	-2.01353
BNAC08G47370D	2499	322	300	0.880387
BNAC08G47730D	758	32	8	-1.00957
BNAC08G47810D	656	88	30	-0.568401
BNAC08G47840D	1958	8	0	-5.62034
BNAC08G47910D	3508	274	192	0.469513
BNAC08G48000D	2054	210	72	-0.560953
BNAC09G00140D	1888	1746	486	-0.862088
BNAC09G00370D	2075	759	698	0.86181
BNAC09G00520D	1079	552	490	0.810752
BNAC09G00560D	3155	588	448	0.590371
BNAC09G01320D	1369	938	326	-0.541775
BNAC09G01350D	1040	2267	2296	1.00111
BNAC09G01470D	3189	284	250	0.798504
BNAC09G02440D	861	156	118	0.579558
BNAC09G02460D	2427	195	316	1.67843
BNAC09G03440D	5948	558	216	-0.386277
BNAC09G03460D	1240	84	102	1.26127
BNAC09G03690D	2083	1217	934	0.600923
BNAC09G03890D	785	88	172	1.94764
BNAC09G04090D	472	8	0	-5.62034
BNAC09G05380D	2042	2312	644	-0.861099
BNAC09G05580D	1200	6	0	-5.21505
BNAC09G05920D	2128	328	196	0.239871
BNAC09G05930D	2178	838	490	0.208618
BNAC09G06090D	2450	84	58	0.447728
BNAC09G06410D	2703	272	106	-0.376455
BNAC09G06710D	1962	434	188	-0.224045
BNAC09G06720D	1771	1469	336	-1.14528
BNAC09G06860D	821	999	82	-2.62273
BNAC09G06990D	1735	86	122	1.48551
BNAC09G07010D	981	82	60	0.531264
BNAC09G07050D	1306	76	112	1.54019
BNAC09G07310D	1519	66	2	-4.00584
BNAC09G08370D	1860	386	16	-3.6027
BNAC09G08450D	2679	807	592	0.535761
BNAC09G09070D	1475	386	12	-4.01523
BNAC09G09130D	1633	166	6	-3.78864
BNAC09G09160D	4434	732	30	-3.62228
BNAC09G09390D	3909	12	0	-6.19549
BNAC09G10640D	5771	2	5	2.21375
BNAC09G11110D	1278	46	36	0.627353
BNAC09G11180D	802	146	96	0.377585
BNAC09G11480D	1844	362	54	-1.76055
BNAC09G13600D	3340	634	284	-0.175718
BNAC09G14170D	3474	85	72	0.742226
BNAC09G14830D	1178	511	166	-0.639054
BNAC09G15070D	1301	376	148	-0.362129
BNAC09G15130D	2695	202	64	-0.674679
BNAC09G15590D	2643	440	184	-0.274859
BNAC09G16700D	1714	1524	444	-0.796291
BNAC09G17020D	1381	337	462	1.43752
BNAC09G17330D	1068	170	36	-1.25469
BNAC09G18060D	1936	582	446	0.59871
BNAC09G18930D	1535	51	12	-1.09926
BNAC09G19220D	791	64	14	-1.20493
BNAC09G20020D	1372	4522	1892	-0.274213
BNAC09G20190D	3165	50	46	0.860381
BNAC09G20310D	839	26	0	-7.30033
BNAC09G20880D	1155	12	14	1.19403
BNAC09G21500D	930	465	164	-0.520486
BNAC09G22850D	835	8	20	2.28117
BNAC09G23040D	2740	388	160	-0.29502
BNAC09G24060D	5488	238	72	-0.741392
BNAC09G24290D	693	82	66	0.668584
BNAC09G24360D	2520	226	155	0.438493
BNAC09G24800D	605	348	82	-1.10178
BNAC09G24810D	1849	475	205	-0.229392
BNAC09G26040D	1313	24	0	-7.18562
BNAC09G26310D	2797	558	350	0.309832
BNAC09G27950D	1373	168	66	-0.364688
BNAC09G29020D	3254	17	18	1.05798
BNAC09G29030D	1243	410	260	0.325595
BNAC09G29040D	1451	131	49	-0.435244
BNAC09G29070D	1229	40	32	0.658704
BNAC09G29810D	998	70	254	2.83929
BNAC09G31230D	597	73	0	-8.78381
BNAC09G31710D	1156	154	60	-0.376607
BNAC09G31790D	6800	97	119	1.27628
BNAC09G32250D	600	120	296	2.2838
BNAC09G32490D	2473	144	114	0.64519
BNAC09G33700D	1016	2012	2000	0.974136
BNAC09G34100D	523	556	102	-1.46293
BNAC09G34590D	1741	66	4	-3.03521
BNAC09G34810D	1499	268	216	0.671291
BNAC09G35150D	1572	86	26	-0.741129
BNAC09G35300D	3027	348	100	-0.815739
BNAC09G36670D	1048	1344	268	-1.34313
BNAC09G36810D	1323	118	131	1.1325
BNAC09G37170D	1413	1553	1204	0.615549
BNAC09G37200D	741	24	22	0.852847
BNAC09G37590D	1310	1012	438	-0.225342
BNAC09G38820D	2165	93	20	-1.23093
BNAC09G38920D	1124	182	164	0.832006
BNAC09G40580D	1272	46	6	-1.94091
BNAC09G41480D	1225	32	8	-1.00957
BNAC09G41910D	2086	62	60	0.93368
BNAC09G42030D	1225	8	0	-5.62034
BNAC09G42120D	2359	1584	157	-2.35129
BNAC09G42920D	3082	129	98	0.585688
BNAC09G43030D	2016	126	118	0.887315
BNAC09G43050D	2524	463	270	0.204704
BNAC09G43080D	849	37	10	-0.899091
BNAC09G43360D	1333	2836	832	-0.786316
BNAC09G43480D	2235	148	95	0.342885
BNAC09G43580D	963	54	0	-8.35003
BNAC09G43610D	1317	70	22	-0.684946
BNAC09G43880D	1585	538	223	-0.287639
BNAC09G44420D	1800	343	98	-0.823992
BNAC09G44440D	2675	242	250	1.02924
BNAC09G44460D	1805	166	34	-1.30263
BNAC09G44880D	8589	1155	877	0.585512
BNAC09G45120D	5197	152	52	-0.563909
BNAC09G45130D	1819	38	40	1.05356
BNAC09G45680D	829	100	18	-1.48678
BNAC09G45750D	1992	214	76	-0.51024
BNAC09G46320D	2824	36	0	-7.76727
BNAC09G46430D	2283	115	8	-2.84968
BNAC09G46830D	3094	36	50	1.45254
BNAC09G47140D	2151	58	54	0.87785
BNAC09G47710D	2586	264	80	-0.739034
BNAC09G48790D	1050	62	10	-1.64123
BNAC09G49090D	1050	14	2	-1.78218
BNAC09G49110D	5671	1066	234	-1.20451
BNAC09G49120D	1082	184	122	0.389692
BNAC09G49190D	4846	60	50	0.718226
BNAC09G49450D	593	69	84	1.26459
BNAC09G49650D	2769	351	34	-2.38216
BNAC09G49990D	2007	172	130	0.578468
BNAC09G50070D	1155	30	334	4.45204
BNAC09G50100D	545	18	0	-6.77388
BNAC09G50460D	3276	204	60	-0.781865
BNAC09G50560D	1904	718	318	-0.192085
BNAC09G50690D	1557	489	340	0.458392
BNAC09G51460D	881	965	268	-0.865267
BNAC09G52920D	1313	257	103	-0.336055
BNAC09G53010D	883	9	0	-5.787
BNAC09G53780D	1650	138	124	0.827739
BNAC09G54200D	1698	113	8	-2.8244
BNACNNG00400D	1971	64	72	1.15069
BNACNNG00580D	1636	582	488	0.728524
BNACNNG01430D	1901	30	56	1.87749
BNACNNG02860D	2507	130	104	0.66022
BNACNNG02970D	897	724	86	-2.08968
BNACNNG02990D	369	38	0	-7.84493
BNACNNG03100D	3158	20	46	2.17517
BNACNNG03260D	2537	133	92	0.450621
BNACNNG03340D	1791	56	124	2.12637
BNACNNG03600D	2160	238	86	-0.485326
BNACNNG03650D	921	14660	5494	-0.433126
BNACNNG03670D	2458	253	193	0.59197
BNACNNG03880D	985	3	13	3.02989
BNACNNG04910D	623	52	46	0.803981
BNACNNG05440D	1851	74	24	-0.639858
BNACNNG07380D	617	206	213	1.03044
BNACNNG07480D	1473	102	136	1.39641
BNACNNG07670D	1349	36	44	1.26845
BNACNNG08290D	1109	522	618	1.22612
BNACNNG09300D	4776	2757	2992	1.10079
BNACNNG09480D	6232	58	78	1.40768
BNACNNG10640D	2407	2647	1054	-0.345634
BNACNNG10880D	570	56	0	-8.40234
BNACNNG10920D	1363	504	210	-0.280108
BNACNNG11070D	808	98	86	0.793346
BNACNNG12070D	1140	1718	540	-0.686789
BNACNNG13220D	2601	104	38	-0.468803
BNACNNG13890D	1734	28	26	0.872035
BNACNNG15100D	2383	436	138	-0.676506
BNACNNG16190D	1749	20	32	1.65275
BNACNNG17760D	633	72	358	3.29373
BNACNNG18230D	1044	530	476	0.827597
BNACNNG18240D	855	30	26	0.773066
BNACNNG18390D	3273	148	40	-0.903291
BNACNNG18720D	2394	17	0	-6.69219
BNACNNG18970D	975	40	38	0.906035
BNACNNG19200D	2518	96	14	-1.78865
BNACNNG19230D	733	140	226	1.67255
BNACNNG19610D	841	208	54	-0.961636
BNACNNG20370D	2104	132	116	0.795643
BNACNNG21220D	940	51	43	0.734791
BNACNNG22220D	3846	0	92	10.0984
BNACNNG22340D	1477	85	0	-9.00292
BNACNNG22560D	1435	890	721	0.678918
BNACNNG22720D	1485	215	47	-1.20932
BNACNNG22830D	865	238	96	-0.326775
BNACNNG24830D	2850	4	46	4.45035
BNACNNG26310D	1915	42	54	1.34195
BNACNNG26830D	3337	1002	334	-0.602014
BNACNNG28080D	1422	136	247	1.84246
BNACNNG28320D	673	60	10	-1.59406
BNACNNG28580D	380	48	44	0.855065
BNACNNG28840D	2260	14	42	2.55366
BNACNNG29080D	2095	291	50	-1.5566
BNACNNG29670D	1872	486	158	-0.637933
BNACNNG30320D	509	70	20	-0.821901
BNACNNG30940D	747	0	6	6.17855
BNACNNG31240D	2889	46	62	1.41022
BNACNNG31740D	2499	338	138	-0.309361
BNACNNG33190D	1205	42	98	2.20076
BNACNNG33200D	1487	108	78	0.512677
BNACNNG33890D	559	18	2	-2.14099
BNACNNG34190D	3912	42	34	0.675839
BNACNNG34690D	1557	5	0	-4.95976
BNACNNG36230D	1046	2	22	4.33272
BNACNNG36560D	7904	109	0	-9.36109
BNACNNG36670D	467	257	94	-0.467854
BNACNNG36700D	2122	26	36	1.44649
BNACNNG37810D	1067	6	0	-5.21505
BNACNNG38040D	3118	138	180	1.36509
BNACNNG38270D	2015	820	764	0.88064
BNACNNG38410D	1743	220	66	-0.753394
BNACNNG39580D	836	122	110	0.832587
BNACNNG40710D	1888	6	0	-5.21505
BNACNNG40720D	2972	4368	738	-1.58235
BNACNNG41290D	2131	852	628	0.542648
BNACNNG41430D	2632	244	249	1.01159
BNACNNG41690D	1641	1660	648	-0.37425
BNACNNG42070D	2632	192	40	-1.27843
BNACNNG43990D	3446	732	240	-0.625807
BNACNNG45510D	1804	5507	2156	-0.370072
BNACNNG45880D	692	179	173	0.933
BNACNNG45990D	2258	612	118	-1.39128
BNACNNG46560D	1218	174	36	-1.28821
BNACNNG46790D	1090	234	10	-3.55457
BNACNNG47760D	624	34	2	-3.05231
BNACNNG49210D	794	903	130	-1.81272
BNACNNG49520D	1458	98	82	0.724702
BNACNNG50190D	1167	999	879	0.798102
BNACNNG50310D	3249	282	185	0.374461
BNACNNG51420D	1258	512	154	-0.75007
BNACNNG53710D	2113	338	206	0.268326
BNACNNG54340D	1113	0	4	5.60352
BNACNNG56140D	1606	805	288	-0.499972
BNACNNG56630D	1905	236	254	1.08833
BNACNNG57310D	1716	96	68	0.484614
BNACNNG57610D	3862	106	178	1.72906
BNACNNG58250D	1450	8	0	-5.62034
BNACNNG58910D	2798	407	257	0.319448
BNACNNG59060D	1404	394	302	0.598971
BNACNNG59280D	1459	510	150	-0.782372
BNACNNG59350D	2676	80	62	0.614056
BNACNNG59690D	1576	64	52	0.681856
BNACNNG59930D	1193	26	50	1.91948
BNACNNG60970D	1384	312	300	0.925878
BNACNNG61150D	8988	50	51	1.00899
BNACNNG61470D	1274	276	282	1.01341
BNACNNG61640D	1915	18	2	-2.14099
BNACNNG61670D	576	0	6	6.17855
BNACNNG61830D	1424	20	0	-6.92456
BNACNNG63240D	2579	524	74	-1.83997
BNACNNG64610D	1376	104	102	0.953697
BNACNNG64640D	916	50	6	-2.06079
BNACNNG64930D	985	0	3	5.19834
BNACNNG65920D	1590	504	64	-1.99304
BNACNNG66800D	528	492	68	-1.87093
BNACNNG66810D	2108	787	220	-0.855789
BNACNNG68240D	1854	48	36	0.566169
BNACNNG68480D	1913	1840	1604	0.784739
BNACNNG69290D	1543	273	107	-0.36821
BNACNNG69550D	1985	108	86	0.653395
BNACNNG70900D	1258	106	36	-0.574066
BNACNNG71290D	1445	582	358	0.281692
BNACNNG71850D	799	10	12	1.23217
BNACNNG76190D	513	294	42	-1.82246
BNACNNG76920D	856	832	348	-0.274611
BNACNNG78060D	1465	28	6	-1.22804
BNAUNNG00310D	1273	18	0	-6.77388
BNAUNNG01240D	2054	16	2	-1.97271
BNAUNNG02870D	474	0	4	5.60352
BNAUNNG03200D	1066	14	0	-6.41507
ccmB	621	524	1556	2.55265
ccmC	744	420	1802	3.08346
ccmFN1	1146	125	461	2.86401
ccsA	987	291	810	2.45905
cemA	690	2755	4424	1.66606
cob	1182	5127	12553	2.27463
cox1	1584	7322	20030	2.43465
cox2-1	2132	1613	7168	3.13452
LOC106345161	2600	140	105	0.567231
LOC106345162	2509	40	0	-7.91861
LOC106345165	4533	63	8	-1.98318
LOC106345171	1941	66	0	-8.63873
LOC106345175	680	76	134	1.79874
LOC106345176	6665	96	69	0.505649
LOC106345180	1481	6	14	2.17447
LOC106345182	1077	354	62	-1.52931
LOC106345186	744	50	14	-0.849828
LOC106345193	1008	18	0	-6.77388
LOC106345196	2283	14	30	2.06939
LOC106345197	974	28	30	1.07787
LOC106345198	1091	108	32	-0.770496
LOC106345200	1515	132	46	-0.537188
LOC106345209	543	36	514	4.81212
LOC106345212	1126	28	6	-1.22804
LOC106345217	2836	347	123	-0.513158
LOC106345218	1724	6	10	1.69248
LOC106345221	1356	78	16	-1.29809
LOC106345222	1741	746	728	0.947433
LOC106345223	478	77	4	-3.25709
LOC106345227	631	9	0	-5.787
LOC106345228	1274	20	0	-6.92456
LOC106345230	524	421	384	0.849858
LOC106345232	3076	4	76	5.17368
LOC106345233	1539	73	0	-8.78381
LOC106345238	846	72	50	0.455855
LOC106345240	807	48	38	0.643995
LOC106345241	4858	68	186	2.43165
LOC106345244	2051	48	8	-1.59205
LOC106345249	1101	2	8	2.88286
LOC106345250	1214	12	14	1.19403
LOC106345251	6486	432	578	1.40252
LOC106345261	1203	18	44	2.26184
LOC106345265	608	6	0	-5.21505
LOC106345266	1377	0	6	6.17855
LOC106345268	1087	46	2	-3.48658
LOC106345275	1109	1068	0	-12.6516
LOC106345278	746	6	0	-5.21505
LOC106345279	1753	462	738	1.6582
LOC106345289	990	2	8	2.88286
LOC106345293	2210	1460	682	-0.115286
LOC106345296	2478	20	22	1.1139
LOC106345297	859	44	10	-1.14804
LOC106345298	1357	74	14	-1.41388
LOC106345300	2524	0	6	6.17855
LOC106345301	2695	114	186	1.68765
LOC106345303	9286	27	33	1.26716
LOC106345306	1447	88	21	-1.08125
LOC106345307	2287	0	4	5.60352
LOC106345312	1076	12	0	-6.19549
LOC106345313	2580	66	48	0.522292
LOC106345316	1076	12	0	-6.19549
LOC106345319	9379	142	148	1.04166
LOC106345320	1326	132	128	0.937564
LOC106345323	5843	54	16	-0.768937
LOC106345330	1164	44	60	1.42687
LOC106345339	1357	50	8	-1.65074
LOC106345341	1576	4	64	4.92605
LOC106345342	2098	56	60	1.08011
LOC106345343	816	15	2	-1.88059
LOC106345353	1402	116	322	2.45407
LOC106345356	1493	74	20	-0.901887
LOC106345360	928	231	194	0.730577
LOC106345361	1763	34	28	0.700012
LOC106345362	874	72	2	-4.13107
LOC106345369	691	231	384	1.71532
LOC106345371	688	232	384	1.70909
LOC106345372	1677	16	0	-6.6056
LOC106345374	4759	16	0	-6.6056
LOC106345376	1800	1232	456	-0.451
LOC106345377	972	12	18	1.55468
LOC106345379	2535	2	6	2.47281
LOC106345382	4811	12	0	-6.19549
LOC106345388	942	58	2	-3.81993
LOC106345390	897	0	6	6.17855
LOC106345391	1687	14	0	-6.41507
LOC106345393	2781	331	282	0.751395
LOC106345395	1586	10	22	2.10207
LOC106345397	1541	6	0	-5.21505
LOC106345400	797	1261	158	-2.01317
LOC106345401	1816	268	166	0.291612
LOC106345403	1144	248	98	-0.356391
LOC106345406	852	22	2	-2.4281
LOC106345412	617	13	18	1.44072
LOC106345415	577	170	14	-2.61199
LOC106345416	820	32	8	-1.00957
LOC106345419	569	124	158	1.33125
LOC106345422	1250	0	4	5.60352
LOC106345425	5391	205	154	0.56975
LOC106345435	261	548	0	-11.6892
LOC106345436	1360	2262	590	-0.955888
[truncated: 49,691 more rows]
