# Supplementary material for: Photosynthesis and Salt Exclusion Are Key Physiological Processes Contributing to Salt Tolerance of Canola (Brassica napus L.): Evidence from Physiology and Transcriptome Analysis
Source: Genes (Basel). 2022 Dec 20;14(1):3. doi: 10.3390/genes14010003 (PMC9858917; doi:10.3390/genes14010003)
Supplement: Supplementary file 1 [file genes-14-00003-s001.zip › Supplementary Table S2a and S2b.xlsx]

## Sheet: Up_reg
Supplementary Table S2a: List of selective upregulated DEGs (Fold change > 5)
Gene ID	DAVID-Annotations	Fold Change	Chromosoms	Exon Count	Gene Location	Size	Corresponding Protein ID
Auxin related genes
LOC106387318	auxin efflux carrier component 2-like(LOC106387318)	6.17855	C3	9	NC_027769.2 (12029119..12036811, complement)	10,001 nt	XP_013682600.1
LOC106348403	auxin response factor 10-like(LOC106348403)	11.1288	A6	9	NC_027762.2 (24150307..24158037, complement)	10,051 nt	XP_022543318.1
LOC106374191	auxin-induced protein X15-like(LOC106374191)	6.5886	C1	1	NC_027767.2 (3134362..3134980, complement)	805 nt	XP_013669727.1
LOC106431877	auxin-responsive protein IAA31-like(LOC106431877)	8.66456	-	-	NW_019168642.1 (74876..77858, complement)	3,877 nt	-
LOC106380211	auxin-responsive protein IAA9-like(LOC106380211)	6.17855	C2	5	NC_027768.2 (68281323..68282692, complement)	1,780 nt	XP_013675472.1
LOC106380212	auxin-responsive protein IAA9-like(LOC106380212)	6.3981	C2	5	NC_027768.2 (68275193..68276586, complement)	1,812 nt	XP_013675475.1
LOC106374192	auxin-responsive protein SAUR20-like(LOC106374192)	5.60352	C1	1	NC_027767.2 (3137502..3138252, complement)	977 nt	XP_013669728.1
LOC106385305	auxin-responsive protein SAUR21-like(LOC106385305)	5.60352	A10	1	NC_027766.2 (13762349..13762986, complement)	830 nt	XP_013680686.1
LOC106428758	auxin-responsive protein SAUR21-like(LOC106428758)	6.17855	A3	1	NC_027759.2 (46639454..46640150)	905 nt	XP_013724970.1
LOC106369880	auxin-responsive protein SAUR36-like(LOC106369880)	5.60352	C2	2	NC_027768.2 (66940119..66941482, complement)	1,772 nt	XP_013665433.1
LOC106444594	auxin-responsive protein SAUR36-like(LOC106444594)	5.60352	A3	1	NC_027759.2 (40702670..40703696, complement)	1,335 nt	XP_013741504.1
LOC106386050	auxin-responsive protein SAUR64-like(LOC106386050)	6.3981	C3	1	NC_027769.2 (63550319..63550984)	866 nt	XP_013681398.1
LOC106386052	auxin-responsive protein SAUR64-like(LOC106386052)	5.19834	C3	1	NC_027769.2 (63545295..63545980)	892 nt	XP_013681399.1
Ethylene-responsive transcription factor
LOC106449672	ethylene-responsive transcription factor ERF098-like(LOC106449672)	5.60352	C1	1	NC_027767.2 (29930527..29931248)	938 nt	XP_013746853.1
LOC106360118	ethylene-responsive transcription factor ESR2-like(LOC106360118)	7.16856	A8	2	NC_027764.2 (22450337..22464056, complement)	17,836 nt	XP_013655168.2
Glutathione transferases
LOC106417894	glutathione gamma-glutamylcysteinyltransferase 1-like(LOC106417894)	5.19834	C9	8	NC_027775.2 (15543934..15547268)	4,335 nt	XP_013714068.1
LOC106355051	glutathione S-transferase T3-like(LOC106355051)	6.90753	C7	2	NC_027773.2 (31189048..31189969)	1,198 nt	XP_013650523.1
LOC106360505	glutathione S-transferase T3-like(LOC106360505)	5.60352	C1	3	NC_027767.2 (20286805..20287363, complement)	727 nt	XP_013655573.1
LOC106377976	glutathione S-transferase T3-like(LOC106377976)	6.17855	A6	1	NC_027762.2 (28765224..28766763)	2,002 nt	XP_022544203.1
LOC106393305	glutathione S-transferase T3-like(LOC106393305)	6.3981	C2	1	NC_027768.2 (46595244..46595981, complement)	960 nt	XP_013689471.1
LOC106404402	glutathione S-transferase T3-like(LOC106404402)	5.60352	C2	2	NC_027768.2 (36054203..36055673)	1,913 nt	XP_013700579.1
LOC106411112	glutathione S-transferase T3-like(LOC106411112)	5.60352	Un	2	NW_019168663.1 (225601..227962,	3,070 nt	XP_013707257.1
LOC106427641	glutathione S-transferase T3-like(LOC106427641)	6.17855	C4	1	NC_027770.2 (62094762..62095655)	1,162 nt	XP_013723816.1
LOC106431294	glutathione S-transferase T3-like(LOC106431294)	7.16856	Un	2	NW_019168645.1 (250855..252646,	2,330 nt	XP_013727558.2
LOC106442743	glutathione S-transferase T3-like(LOC106442743)	7.16856	A9	2	NC_027765.2 (12555675..12557260)	2,062 nt	XP_013739847.2
LOC106446519	glutathione S-transferase T3-like(LOC106446519)	6.90753	C6	4	NC_027772.2 (32346212..32348754, complement)	3,305 nt	XP_022560121.1
Heat Shock Proteins
LOC106380453	21.7 kDa class VI heat shock protein-like(LOC106380453)	6.29546	C2	2	NC_027768.2 (13208037..13209278, complement)	1,614 nt	XP_013675665.1
LOC106436445	22.0 kDa heat shock protein(LOC106436445)	5.60352	A3	1	NC_027759.2 (18537726..18538568)	1,095 nt	XP_013732867.1
Chaperones
LOC106375094	chaperone protein ClpB1-like(LOC106375094)	6.75686	C2	2	NC_027768.2 (11081496..11083664, complement)	2,819 nt	XP_022551657.1
LOC106389506	chaperone protein dnaJ 10-like(LOC106389506)	8.27863	C3	9	NC_027769.2 (27572190..27574503)	3,008 nt	XP_013685223.1
LOC106357215	chaperone protein dnaJ 8, chloroplastic-like(LOC106357215)	5.19834	A7	3	NC_027763.2 (23629373..23630536, complement)	1,512 nt	XP_013652347.1
LOC106357216	chaperone protein dnaJ 8, chloroplastic-like(LOC106357216)	5.19834	A7	3	NC_027763.2 (23634051..23635154, complement)	1,434 nt	XP_013652348.1
LOC106357512	chaperonin 60 subunit beta 2, chloroplastic-like(LOC106357512)	7.90151	C6	10	NC_027772.2 (17416278..17418785, complement)	3,260 nt	XP_013652627.1
Aquaporins
LOC106354254	aquaporin TIP3-1-like(LOC106354254)	5.45527	A7	3	NC_027763.2 (24026693..24028084)	1,810 nt	XP_013649603.1
LOC106355537	aquaporin TIP3-1-like(LOC106355537)	5.60352	A7	2	NC_027763.2 (14847779..14848624)	1100	XP_013650917.1
LOC106370394	probable aquaporin PIP2-4(LOC106370394)	6.5886	A10		NC_027766.2 (11665731..11667133, complement)	1,823 nt
LOC106373517	putative aquaporin NIP4-1(LOC106373517)	5.60352	C4	5	NC_027770.2 (50501488..50503454)	2,557 nt	XP_013669130.1
1-aminocyclopropane-1-carboxylate oxidases
LOC106427011	1-aminocyclopropane-1-carboxylate oxidase homolog 2-like(LOC106427011)	9.21981	A10	3	NC_027766.2 (1522878..1524410, complement)	1,993 nt	XP_013723197.1
LOC106427016	1-aminocyclopropane-1-carboxylate oxidase homolog 2-like(LOC106427016)	6.17855	A10	4	NC_027766.2 (1519771..1521646, complement)	2,438 nt	XP_022548855.1
L-ascorbate oxidase
LOC106386012	L-ascorbate oxidase homolog(LOC106386012)	5.60352	C3	3	NC_027769.2 (38062044..38064385, complement)	3,044 nt	NP_001302824.1
LOC106389117	L-ascorbate oxidase homolog(LOC106389117)	8.03846	C3	4	NC_027769.2 (38067723..38070598)	3,738 nt	XP_022555228.1
LOC106393580	L-ascorbate oxidase homolog(LOC106393580)	6.17855	A3	3	NC_027759.2 (25243763..25245021, complement)	1,637 nt	XP_022573007.1
LOC106395302	L-ascorbate oxidase homolog(LOC106395302)	6.17855	A3	3	NC_027759.2 (25237912..25240169, complement)	2,936 nt	NP_001303007.1
Peroxidases
LOC106353745	peroxidase 12-like(LOC106353745)	5.41969	A7	3	NC_027763.2 (18329123..18331275, complement)	2,799 nt	XP_013648988.1
LOC106372135	peroxidase 56-like(LOC106372135)	5.60352	A10	4	NC_027766.2 (16251073..16252900, complement)	2,376 nt	XP_013667730.1
LOC106385873	peroxidase 56-like(LOC106385873)	5.60352	Un	4	NW_019169623.1 (3882..5656)	2,307 nt	XP_022571108.1
Cytochrome c oxidases
LOC106356139	putative cytochrome c oxidase subunit 5C-4(LOC106356139)	7.90151	Un	3	NW_019168873.1 (103190..104023)	1,084 nt	XP_013651412.1
LOC106395286	putative cytochrome c oxidase subunit 5C-4(LOC106395286)	5.60352	Un	3	NW_019169383.1 (14781..15558)	1,012 nt	XP_013691239.1
LOC106424167	putative cytochrome c oxidase subunit 5C-4(LOC106424167)	7.90151	Un	3	NW_019169737.1 (7277..8110)	1,084 nt	XP_013720365.1
LOC106418882	putative cytochrome c oxidase subunit 6b-like(LOC106418882)	7.58109	A8	3	NC_027764.2 (10251003..10251741)	961 nt	XP_013715075.1
ATP synthase
LOC106404740	ATP synthase subunit gamma, mitochondrial-like(LOC106404740)	8.16354	C6	5	NC_027772.2 (43492949..43494523, complement	(2,047 nt) C	XP_013700879.1
LOC106404741	ATP synthase subunit gamma, mitochondrial-like(LOC106404741)	7.58109	C6	7	NC_027772.2 (43490060..43492820	(3,589 nt)	XP_013700880.2
Citrate Synthase
LOC106447819	citrate synthase 2, peroxisomal-like(LOC106447819)	7.38952	A4	11	NC_027760.2 (2984582..2990367	(7,522 nt)	XP_013745234.1
LOC106413091	citrate synthase 3, peroxisomal-like(LOC106413091)	7.16856	C7	6	NC_027773.2 (22616725..22618378)	(2,150 nt	XP_022563009.1
Isocitrate dehydrogenase
LOC106345587	isocitrate dehydrogenase [NAD] catalytic subunit 6, mitochondrial(LOC106345587)	6.90753	A5	7	NC_027761.2 (29601316..29603763, complement)	3,182 nt) C	XP_013640218.2
Delta-1-pyrroline-5-carboxylate synthase
LOC106450268	delta-1-pyrroline-5-carboxylate synthase A-like(LOC106450268)	6.22682	A4	19	NC_027760.2 (20262708..20267204	5,845 nt)	XP_013747371.1
Cell Wall Protein
LOC106368794	putative cell wall protein(LOC106368794)	6.90753	A9	1	NC_027765.2 (40196865..40197590)	944 nt	XP_013664292.1
LOC106415359	putative cell wall protein(LOC106415359)	5.60352	C8	1	NC_027774.2 (38760423..38761153)	951 nt	XP_013711491.1
Potassium Transporter
LOC106447838	potassium transporter 3-like(LOC106447838)	6.17855	UN		NW_019168572.1 (314303..316827, complement)	3,283 nt) C
Sodium/Hydrogen Exchanger
LOC106417727	sodium/hydrogen exchanger 4-like(LOC106417727)	5.60352	UN	15	NW_019168593.1 (290464..293638, complement)	(4,127 nt) C	XP_013713952.1
Calcium Uniporter
LOC106369794	calcium uniporter protein 1, mitochondrial(LOC106369794)	5.60352	C1	2	NC_027767.2 (1931478..1932861, complement)	1,798 nt) C	XP_013665361.1
LOC106428979	calcium uniporter protein 1, mitochondrial-like(LOC106428979)	5.60352	A1	2	NC_027757.2 (1439407..1440811, complement)	1,827 nt) C	XP_013725478.1
LOC106414330	calcium uniporter protein 4, mitochondrial-like(LOC106414330)	6.90753	C2	2	NC_027768.2 (37892171..37894025)	(2,411 nt)	XP_013710458.2
LOC106382700	calcium-dependent protein kinase 12-like(LOC106382700)	5.493	C2	10	NC_027768.2 (66116431..66120292)	5,020 nt)	XP_022552993.1
LOC106382702	calcium-dependent protein kinase 12-like(LOC106382702)	9.06808	C2		NC_027768.2 (66122155..66124066	2,486 nt)
LOC106382722	calcium-dependent protein kinase 12-like(LOC106382722)	5.71678	C2	10	NC_027768.2 (66310627..66314488)	5,020 nt	XP_022553010.1
LOC106382724	calcium-dependent protein kinase 12-like(LOC106382724)	8.89849	C2		NC_027768.2 (66316351..66318255)	2,477 nt
LOC106394551	calcium-dependent protein kinase 32-like(LOC106394551)	8.96873	C4	2	NC_027770.2 (49120947..49122727)	2,315 nt	XP_013690575.1
LOC106424376	calcium-transporting ATPase 9, plasma membrane-type-like(LOC106424376)	6.17855	A3	29	NC_027759.2 (29597851..29604242)	8,310 nt	XP_013720591.1
LOC106439663	calcium-transporting ATPase 9, plasma membrane-type-like(LOC106439663)	6.17855	A3	34	NC_027759.2 (29715311..29722316)	9,108 nt)	XP_013736610.1
Cation/H+ antipoter
LOC106384335	cation/H(+) antiporter 19(LOC106384335)	7.04394	C3	3	NC_027769.2 (40156719..40164435)	10,031 nt	XP_022555290.1
LOC106356064	cation/H(+) antiporter 2(LOC106356064)	5.19274	A7	4	NC_027763.2 (27193271..27196590)	4,316 nt	XP_013651358.1
LOC106381516	cation/H(+) antiporter 2-like(LOC106381516)	5.60352	A2	4	NC_027758.2 (20303727..20307086)	4,368 nt	XP_013676880.1
LOC106429717	cation/H(+) antiporter 2-like(LOC106429717)	5.60352	Un	4	NW_019168867.1 (34985..38344)	4,368 nt	XP_013725922.1
ABC Transporters family
LOC106349628	ABC transporter A family member 3-like(LOC106349628)	6.5886	A6	14	NC_027762.2 (920912..924513, complement)	4682nt	XP_022543794.1
LOC106351057	ABC transporter A family member 3-like(LOC106351057)	6.5886	A6	17	NC_027762.2 (931105..935358, complement)	5530nt	XP_022543842.1
LOC106408488	ABC transporter B family member 2-like(LOC106408488)	5.60352	C7	14	NC_027773.2 (53821627..53827554)	7,706 nt	XP_013704709.1
LOC106448053	ABC transporter E family member 1-like(LOC106448053)	10.4572	C7		NC_027773.2 (8566823..8567853, complement)	1,341 nt
LOC106391243	ABC transporter G family member 16-like(LOC106391243)	5.19834	C2		NC_027768.2 (4906542..4909054, complement)	3,267 nt
LOC106387365	ABC transporter G family member 33-like(LOC106387365)	6.75686	C4	20	NC_027770.2 (64820598..64826776)	8,033 nt	XP_013682661.1
LOC106410837	ABC transporter G family member 33-like(LOC106410837)	5.60352	A1	12	NC_027757.2 (2280719..2284267, complement)	4,613 nt	XP_013706908.1
Cytochrome
LOC106385521	cytochrome P450 705A20-like(LOC106385521)	6.5886	C1		NC_027767.2 (11741110..11742807, complement)	2,208 nt
LOC106394281	cytochrome P450 705A20-like(LOC106394281)	7.38952	C7		NC_027773.2 (7439086..7443035, complement)	5,134 nt
LOC106413235	cytochrome P450 705A20-like(LOC106413235)	5.60352	C3		NC_027769.2 (70339214..70341050, complement)	2,387 nt
LOC106420879	cytochrome P450 705A20-like(LOC106420879)	5.60352	C7	2	NC_027773.2 (7451648..7453592)	2,529 nt	XP_013717187.2
LOC106439219	cytochrome P450 705A5-like(LOC106439219)	8.48446	A3		NC_027759.2 (22428319..22430382)	2,682 nt
LOC106385172	cytochrome P450 708A2-like(LOC106385172)	6.6708	C3	9	NC_027769.2 (4451746..4455757)	5,216 nt	XP_013680577.1
LOC106434364	cytochrome P450 708A2-like(LOC106434364)	5.60352	C7	7	NC_027773.2 (48733662..48736166)	3,257 nt	XP_013730662.1
LOC106449815	cytochrome P450 708A2-like(LOC106449815)	6.90753	A4	8	NC_027760.2 (13210670..13214560)	5,059 nt	XP_013746963.1
LOC106350626	cytochrome P450 71A14-like(LOC106350626)	5.19834	C7		NC_027773.2 (43541820..43549956)	10,577 nt
LOC106382628	cytochrome P450 71B11-like(LOC106382628)	6.90753	C2		NC_027768.2 (65241348..65243751)	3,124 nt
LOC106379916	cytochrome P450 71B28-like(LOC106379916)	7.16856	A2	8	NC_027764.2 (25731328..25733156, complement)	2,377 nt	XP_013675217.1
LOC106352424	cytochrome P450 71B34-like(LOC106352424)	5.60352	A6	3	NC_027762.2 (31521639..31524982)	4,346 nt	XP_013647518.1
LOC106434905	cytochrome P450 72C1-like(LOC106434905)	5.60352	A9	5	NC_027765.2 (41071098..41074509)	4,436 nt	XP_022547125.1
LOC106414084	cytochrome P450 77A3-like(LOC106414084)	5.60352	A9	1	NC_027765.2 (43169973..43171823, complement)	2,407 nt	XP_013710250.1
LOC106369101	cytochrome P450 78A5-like(LOC106369101)	6.17855	A9	2	NC_027765.2 (42590556..42592519)	2,552 nt	XP_013664659.1
LOC106412358	cytochrome P450 78A5-like(LOC106412358)	8.48446	C8	2	NC_027774.2 (42282440..42284363)	2,500 nt	XP_013708735.1
LOC106412359	cytochrome P450 78A5-like(LOC106412359)	7.75018	C8	2	NC_027774.2 (42297398..42299351)	2,540 nt	XP_013708736.1
LOC106377356	cytochrome P450 78A6-like(LOC106377356)	7.90151	C3	2	NC_027769.2 (147593..149572)	2,574 nt	XP_013673032.1
LOC106407636	cytochrome P450 81D11-like(LOC106407636)	7.75018	C7	3	NC_027773.2 (59813748..59816917, complement)	4,120 nt	XP_013703966.1
LOC106356609	cytochrome P450 81F1-like(LOC106356609)	5.60352	A7	2	NC_027763.2 (13361941..13363790, complement)	2,404 nt	XP_013651796.1
LOC106426841	cytochrome P450 81F1-like(LOC106426841)	5.60352	C1	2	NC_027767.2 (1525388..1527276, complement)	2,455 nt	XP_013723024.1
LOC106377374	cytochrome P450 86A4-like(LOC106377374)	6.90753	C3	2	NC_027769.2 (24104..26492, complement)	3,105 nt	XP_013673052.1
LOC106426066	cytochrome P450 86A4-like(LOC106426066)	6.90753	Un	2	NW_019168599.1 (245138..247526, complement)	3,105 nt	XP_013722231.1
MAP kinases
LOC106439664	mitogen-activated protein kinase kinase 5-like(LOC106439664)	5.60352	A3	2	NC_027759.2 (29725155..29726694)	2,002 nt	XP_013736612.1
LOC106451425	mitogen-activated protein kinase kinase kinase ANP1-like(LOC106451425)	7.58109	A5		NC_027761.2 (10614500..10616034, complement)	1,995 nt
Acid phosphatase
LOC106369258	acid phosphatase 1-like(LOC106369258)	7.38952	A9	3	NC_027765.2 (45533934..45535766)	2,383 nt	XP_013664838.1
NAC domain containing proteins
LOC106351801	NAC domain-containing protein 101-like(LOC106351801)	5.60352	A6	2	NC_027762.2 (27718845..27719982)	1,480 nt	XP_022543465.1
LOC106359575	NAC domain-containing protein 37-like(LOC106359575)	5.60352	A5		NC_027761.2 (14226804..14227858)	1,371 nt
LOC106398046	NAC domain-containing protein 3-like(LOC106398046)	5.9195	C5	3	NC_027771.2 (621954..623040, complement)	1,413 nt	XP_022559038.1
LOC106399767	NAC domain-containing protein 5-like(LOC106399767)	6.75686	C5	5	NC_027771.2 (628495..630118, complement)	2,110 nt	XP_022559039.1
LOC106352301	NAC domain-containing protein 60-like(LOC106352301)	6.5886	Un	4	NW_019168917.1 (3305..4958, complement)	2,150 nt	XP_013647415.1
LOC106404167	NAC domain-containing protein 60-like(LOC106404167)	6.5886	Un	4	NW_019168917.1 (3305..4958, complement)	2,150 nt	XP_013647415.1
LOC106371661	NAC domain-containing protein 89(LOC106371661)	10.6619	A10	4	NC_027766.2 (12208474..12210235)	2,290 nt
LOC106385942	NAC domain-containing protein 89-like(LOC106385942)	6.17855	C3	4	NC_027769.2 (10591094..10593994, complement)	3,771 nt	XP_022554495.1
MYB related proteins
LOC106410991	myb-like protein D(LOC106410991)	5.19834	Un	1	NW_019168822.1 (120263..121842)	2,054 nt	XP_022568513.1
LOC106350837	myb-related protein 305-like(LOC106350837)	5.60352	A6	4	NC_027762.2 (29722584..29735229, complement)	16,440 nt	XP_022544003.1
LOC106450082	myb-related protein Myb4-like(LOC106450082)	6.5886	A4	3	NC_027760.2 (16780126..16783622, complement)	4,545 nt	XP_013747195.1
LOC106356983	target of Myb protein 1-like(LOC106356983)	5.19834	Un		NW_019168738.1 (1513..5343)	4,981 nt
LOC106408957	transcription repressor MYB4-like(LOC106408957)	5.60352	C7	2	NC_027773.2 (60535517..60536743, complement)	1,595 nt	XP_013705104.1
Translation initiation factors
LOC106432798	eukaryotic translation initiation factor 3 subunit J-A-like(LOC106432798)	5.60352	C4	1	NC_027770.2 (63537690..63538557)	1,128 nt	XP_013729099.2
LOC106408358	eukaryotic translation initiation factor 4E-1-like(LOC106408358)	6.5886	C7		NC_027773.2 (49703854..49711857, complement)	10,404 nt
LOC106365218	eukaryotic translation initiation factor 5B-like(LOC106365218)	6.17855	A9	6	NC_027765.2 (40313223..40314833)	2,095 nt	XP_013660122.1
LOC106440477	probable eukaryotic translation initiation factor 5-2(LOC106440477)	6.90753	C2	7	NC_027773.2 (51360903..51362710)	2,350 nt	XP_013737614.1
LOC106367875	translation initiation factor eIF-2B subunit gamma-like(LOC106367875)	6.17855	C8		NC_027774.2 (26505179..26508039, complement)	3,719 nt
LOC106347414	translation initiation factor IF-2-like(LOC106347414)	5.60352	A6	2	NC_027762.2 (14011150..14011880, complement)	951 nt	XP_013642395.1
LOC106430667	translation initiation factor IF-2-like(LOC106430667)	5.19834	C7		NC_027773.2 (19714570..19715449, complement)	1,144 nt
bZIP transcription factor
LOC106445229	bZIP transcription factor 49(LOC106445229)	6.75686	C4	2	NC_027770.2 (40107955..40109516)	2,030 nt	XP_013742200.1
Beta-galactosidases
LOC106349465	beta-galactosidase 14-like(LOC106349465)	6.17855	A6	24	NC_027762.2 (35828803..35845425, complement)	21,609 nt	XP_022543775.1
LOC106377554	beta-galactosidase 4-like(LOC106377554)	6.11731	C2	22	NC_027768.2 (11491133..11499409, complement)	10,759 nt	XP_013673267.1
Beta-glucosidase
LOC106396624	beta-glucosidase 33-like(LOC106396624)	6.17855	C4		NC_027770.2 (20445627..20451588, complement)	7,750 nt
LOC106398933	beta-glucosidase 47-like(LOC106398933)	6.17855	A9		NC_027765.2 (25618931..25621634, complement)	3,514 nt
LOC106400683	beta-glucosidase 47-like(LOC106400683)	6.21431	A9	12	NC_027765.2 (25608928..25611895, complement)	3,858 nt	XP_013696504.1
LOC106420940	beta-glucosidase 47-like(LOC106420940)	5.60352	C7		NC_027773.2 (51001472..51005258)	4,923 nt
LOC106389934	beta-glucosidase 4-like(LOC106389934)	7.90151	C3		NC_027769.2 (71741911..71748210, complement)	8,190 nt
LOC106405722	glucan endo-1,3-beta-glucosidase 3-like(LOC106405722)	10.7443	Un	4	NW_019169257.1 (15295..18011)		XP_013701712.1
LOC106432938	glucan endo-1,3-beta-glucosidase 3-like(LOC106432938)	10.7642	C2	4	NC_027768.2 (52946593..52949309, complement)	3,531 nt	XP_013729240.1
LOC106447864	glucan endo-1,3-beta-glucosidase-like(LOC106447864)	5.60352	Un		NW_019169101.1 (13068..13977, complement)	1,182 nt
Cyclic nucleotide-gated ion channel
LOC106430577	cyclic nucleotide-gated ion channel 1-like(LOC106430577)	6.17855	A10	7	NC_027766.2 (5551372..5554251, complement)	3,744 nt	XP_022548955.1
LOC106349865	putative cyclic nucleotide-gated ion channel 7(LOC106349865)	7.16856	A7		NC_027762.2 (8332593..8335726, complement)	4,074 nt
Glucose-6-phosphate 1-epimerase
LOC106418003	putative glucose-6-phosphate 1-epimerase(LOC106418003)	5.60352	A2	7	NC_027758.2 (9666266..9668467, complement)	2,862 nt	XP_013714153.1
LOC106429490	putative glucose-6-phosphate 1-epimerase(LOC106429490)	5.60352	Un	11	NW_019168786.1 (45941..53680)	10,062 nt	XP_022568263.1
LOC106452556	putative glucose-6-phosphate 1-epimerase(LOC106452556)	9.78463	C5	8	NC_027771.2 (39972093..39974565)	3,215 nt	XP_013750160.1
Expansins
LOC106367487	expansin-A10(LOC106367487)	5.21775	C4	4	NC_027770.2 (43878914..43880822)	2,481 nt	XP_013662729.2
LOC106347080	expansin-A11-like(LOC106347080)	6.17855	C5	5	NC_027771.2 (21680161..21688666, complement)	11,058 nt	XP_022558933.1
Gibberellin related proteins
LOC106436778	gibberellin 3-beta-dioxygenase 2-like(LOC106436778)	6.5886	Un	2	NW_019169335.1 (6010..8099)	2,716 nt	XP_013733177.1
LOC106419515	gibberellin-regulated protein 10-like(LOC106419515)	5.60352	A3	2	NC_027759.2 (6531056..6531658, complement)	783 nt	XP_013715770.1
Growth-regulating factors
LOC106418874	growth-regulating factor 7(LOC106418874)	6.5886	A2	2	NC_027758.2 (11223778..11225258, complement)	1,925 nt	XP_013715070.1
LOC106348946	growth-regulating factor 8-like(LOC106348946)	5.60352	C7	4	NC_027773.2 (53190623..53192772)	2,794 nt
V-type proton ATPases
LOC106420913	V-type proton ATPase subunit e1(LOC106420913)	11.329	C2	4	NC_027768.2 (12810890..12812371)	1,926 nt	XP_013717211.1
LOC106409870	V-type proton ATPase subunit E2(LOC106409870)	5.19834	C5	5	NC_027771.2 (23999069..24000319, complement)	1,627 nt	XP_013705875.1
LOC106367263	V-type proton ATPase subunit E2-like(LOC106367263)	6.17855	A9	5	NC_027765.2 (27204479..27205701)	1,589 nt	XP_013662451.1
Mechanosensitive ion channels
LOC106351055	mechanosensitive ion channel protein 4-like(LOC106351055)	6.5886	A6	5	NC_027762.2 (1100104..1103893, complement)	4926nt	XP_013646327.1
LOC106454914	mechanosensitive ion channel protein 4-like(LOC106454914)	6.17855	C6	5	NC_027772.2 (12632360..12635997)	4,730 nt	XP_013752447.1
S-type anion channels
LOC106376143	S-type anion channel SLAH2-like(LOC106376143)	8.27863	C1	5	NC_027767.2 (21080590..21083082, complement)	3,241 nt	XP_022550542.1
LOC106376145	S-type anion channel SLAH2-like(LOC106376145)	8.27863	C1	6	NC_027767.2 (21092721..21095213, complement)	3,241 nt	XP_022550547.1
LOC106452714	S-type anion channel SLAH2-like(LOC106452714)	6.90753	A1	5	NC_027757.2 (12909477..12912194, complement)	3,534 nt	XP_013750341.1

## Sheet: Down_reg
Supplementary Table S2b: List of selective downregulated DEGs (Fold change < -5)
Gene ID	DAVID-Annotations	Fold Change	Chromosoms	Exon Count	Gene Location	Size	Corresponding Protein ID
Growth-regulating factor
LOC106388119	growth-regulating factor 3-like(LOC106388119)	-5.21505	C3	4	NC_027769.2 (21133484..21136275, complement	3,630 nt	XP_013683569.1
Sodium/hydrogen exchanger
LOC106430704	sodium/hydrogen exchanger 6(LOC106430704)	-7.06099	C6	22	NC_027772.2 (44843517..44847657, complement	5,383 nt	XP_013726947.1
Superoxide dismutase
LOC106406774	superoxide dismutase [Fe] 2, chloroplastic-like(LOC106406774)	-6.41507	A5		NC_027761.2 (8750764..8752578)	2,359 nt
Potassium channel
LOC106417863	two-pore potassium channel 2-like(LOC106417863)	-5.62034	C3	3	NC_027769.2 (76527600..76531364, complement)	4,895 nt	XP_022553722.1
Chaperone
LOC106365976	chaperone protein dnaJ 10-like(LOC106365976)	-5.0257	A9	9	NC_027765.2 (39949457..39951903)	3,181 nt	XP_013660953.1
LOC106407288	chaperone protein dnaJ 10-like(LOC106407288)	-10.0998	C2	9	NC_027768.2 (21589634..21592066)	3,163 nt	XP_013703579.1
LOC106411864	chaperone protein dnaJ 10-like(LOC106411864)	-10.1769	C8	9	NC_027774.2 (38498302..38500782)	3,225 nt	XP_013708164.1
LOC106349572	chaperone protein dnaJ 11, chloroplastic-like(LOC106349572)	-5.21505	A6	1	NC_027762.2 (685551..686053)	653 nt	XP_013645021.1
LOC106364212	chaperone protein dnaJ 11, chloroplastic-like(LOC106364212)	-12.2313	Un	1	NW_019168801.1 (114124..115142)	1,325 nt	XP_013659288.1
LOC106383331	chaperone protein dnaJ 11, chloroplastic-like(LOC106383331)	-5.21505	C3	2	NC_027769.2 (48180874..48181658, complement)	1,021 nt	XP_022553945.1
LOC106386264	chaperone protein dnaJ 11, chloroplastic-like(LOC106386264)	-5.21505	C3	2	NC_027769.2 (48001455..48002305, complement)	1,107 nt	XP_022553944.1
LOC106393146	chaperone protein dnaJ 2-like(LOC106393146)	-8.72341	C5	5	NC_027771.2 (7213549..7215071)	1,979 nt	XP_013689341.1
LOC106441477	chaperone protein dnaJ 2-like(LOC106441477)	-9.23696	C3	5	NC_027769.2 (8070684..8072206)	1,979 nt	XP_013738742.1
LOC106448009	chaperone protein dnaJ 2-like(LOC106448009)	-9.23696	A4	5	NC_027760.2 (5925598..5927120)	1,979 nt	XP_013745401.1
LOC106448689	chaperone protein dnaJ 2-like(LOC106448689)	-7.6852	A9	3	NC_027765.2 (5622827..5623572, complement)		XP_013745997.1
LOC106430697	chaperone protein dnaJ 8, chloroplastic-like(LOC106430697)	-10.7001	C6	3	NC_027772.2 (44891533..44892470)	1,220 nt	XP_013726939.1
LOC106354213	chaperone protein DnaJ(LOC106354213)	-8.05557	A7	6	NC_027763.2 (23774191..23775961, complement)	2,303 nt	XP_013649550.1
1-aminocyclopropane-1-carboxylate synthase
LOC106385536	1-aminocyclopropane-1-carboxylate synthase 11(LOC106385536)	-9.84021	A3	4	NC_027759.2 (17865428..17867375)	2,532 nt	XP_013680899.1
LOC106385546	1-aminocyclopropane-1-carboxylate synthase 11-like(LOC106385546)	-10.0759	C3	4	NC_027769.2 (28251828..28253696)	2,429 nt	XP_013680911.1
LOC106449806	1-aminocyclopropane-1-carboxylate synthase 4(LOC106449806)	-10.1769	A4	4	NC_027760.2 (13041198..13043159, complement)	2,550 nt	XP_013746955.1
LOC106394583	1-aminocyclopropane-1-carboxylate synthase 4-like(LOC106394583)	-9.67993	C4	4	NC_027770.2 (52705287..52707253, complement)	2,557 nt	XP_013690603.1
LOC106432488	1-aminocyclopropane-1-carboxylate synthase 8(LOC106432488)	-10.0515	Un	4	NW_019168881.1 (49932..51930, complement)	2,599 nt	XP_013728781.1
LOC106359937	1-aminocyclopropane-1-carboxylate synthase 8-like(LOC106359937)	-7.50556	A8	4	NC_027764.2 (19893962..19895995)	2,644 nt	XP_013655009.1
LOC106432491	1-aminocyclopropane-1-carboxylate synthase 8-like(LOC106432491)	-5.70041	Un	4	NW_019168881.1 (54037..55976, complement)	2,522 nt	XP_013728783.1
ATP synthase			C8	6	NC_027774.2 (33390190..33391638, complement)	1,883 nt	XP_013640512.1
LOC106345858	ATP synthase subunit O, mitochondrial(LOC106345858)	-7.49342	C8	6	NC_027774.2 (33390190..33391638, complement)	1,883 nt	XP_013640512.1
LOC106411108	ATP synthase subunit O, mitochondrial(LOC106411108)	-7.49342	C7	6	NC_027773.2 (55268875..55270323, complement)	1,883 nt	XP_013707248.1
Cellulose synthase
LOC106450115	cellulose synthase-like protein B3(LOC106450115)	-5.21505	A9	10	NC_027765.2 (18792616..18798762)	7,991 nt	XP_013747227.1
LOC106377107	cellulose synthase-like protein D1(LOC106377107)	-8.93351	C4	6	NC_027770.2 (62503131..62508123, complement)	6,491 nt	XP_013672729.1
Ribulose-1,5 bisphosphate carboxylase/oxygenase
LOC106381823	ribulose-1,5 bisphosphate carboxylase/oxygenase large subunit N-methyltransferase, chloroplastic-like(LOC106381823)	-6.77388	Un		NW_019168670.1 (52804..56612, complement)	4,951 nt
LOC106413964	ribulose-1,5 bisphosphate carboxylase/oxygenase large subunit N-methyltransferase, chloroplastic-like(LOC106413964)	-5.93639	A9	12	NC_027765.2 (33210998..33221061, complement)	13,082 nt	XP_013710135.2
LOC106429887	ribulose-1,5 bisphosphate carboxylase/oxygenase large subunit N-methyltransferase, chloroplastic-like(LOC106429887)	-8.45281	C2		NC_027768.2 (3092020..3095840)	4,967 nt
Glucose-6-phosphate 1-dehydrogenase
LOC106372323	glucose-6-phosphate 1-dehydrogenase 2, chloroplastic-like(LOC106372323)	-6.77388	C9	9	NC_027775.2 (47122736..47125541, complement)	3,648 nt	XP_013667963.1
Isocitrate dehydrogenase
LOC106360587	isocitrate dehydrogenase [NAD] catalytic subunit 5, mitochondrial-like(LOC106360587)	-6.45514	C2	7	NC_027768.2 (48245..50631)	3,103 nt	XP_013655660.1
LOC106425323	isocitrate dehydrogenase [NAD] catalytic subunit 5, mitochondrial-like(LOC106425323)	-6.46124	C7	7	NC_027773.2 (36050966..36053352, complement)	3,103 nt	XP_013721509.1
Proline dehydrogenase
LOC106365833	proline dehydrogenase 1, mitochondrial-like(LOC106365833)	-6.19549	A9	4	NC_027765.2 (2401383..2404198, complement)	3,660 nt	XP_013660790.1
LOC106397782	proline dehydrogenase 1, mitochondrial-like(LOC106397782)	-6.6056	C9	4	NC_027775.2 (1319055..1322090, complement)	3,946 nt	XP_013693864.1
LOC106429029	proline dehydrogenase 1, mitochondrial-like(LOC106429029)	-10.0267	C2	4	NC_027768.2 (60597265..60599922, complement)	3,456 nt	XP_013725227.1
Heat shock protein
LOC106400074	14.7 kDa heat shock protein-like(LOC106400074)	-5.21505	A6	2	NC_027762.2 (33910599..33911431, complement)	1,083 nt)	XP_013695940.1
LOC106359732	15.4 kDa class V heat shock protein-like(LOC106359732)	-6.77388	A8	2	NC_027764.2 (15239616..15240281, complement)	866 nt	XP_013654831.1
LOC106369172	15.4 kDa class V heat shock protein-like(LOC106369172)	-6.19549	C1	3	NC_027767.2 (12551562..12552663, complement)	1,432 nt	XP_013664729.1
LOC106389941	15.4 kDa class V heat shock protein-like(LOC106389941)	-6.19549	C3	2	NC_027769.2 (71544943..71545669, complement)	945 nt	XP_013685753.1
LOC106380811	17.6 kDa class II heat shock protein(LOC106380811)	-7.40659	C2	1	NC_027768.2 (2883758..2884473, complement)	930 nt	XP_013676097.1
LOC106416308	17.6 kDa class II heat shock protein-like(LOC106416308)	-5.93639	A2	1	NC_027758.2 (4146062..4146861, complement)	1,040 nt	XP_013712624.1
LOC106430858	17.6 kDa class II heat shock protein-like(LOC106430858)	-8.87918	A10	1	NC_027766.2 (17479585..17480295)	925 nt	XP_013727111.1
LOC106376116	25.3 kDa heat shock protein, chloroplastic-like(LOC106376116)	-5.62034	C1	2	NC_027767.2 (20820715..20821742, complement)	1,336 nt	XP_013671611.1
LOC106404842	26.5 kDa heat shock protein, mitochondrial-like(LOC106404842)	-5.21505	C6	3	NC_027772.2 (11335429..11341008, complement)	7,254 nt	XP_013700958.1
LOC106385334	heat shock 70 kDa protein 10, mitochondrial(LOC106385334)	-9.14784	C2	6	NC_027768.2 (1724064..1727896)	4,983 nt	XP_013680720.1
Heat stress transcription factor
LOC106380420	heat stress transcription factor A-1b-like(LOC106380420)	-8.29575	C2	4	NC_027768.2 (4995442..5001402)	7,749 nt	XP_022551525.1
LOC106402605	heat stress transcription factor A-4a-like(LOC106402605)	-9.45075	C3	3	NC_027769.2 (69961006..69962714, complement)	2,221 nt	XP_013698833.1
LOC106423196	heat stress transcription factor A-4a-like(LOC106423196)	-5.21505	C1	2	NC_027767.2 (9841275..9843195, complement)	2,497 nt	XP_013719433.1
LOC106400011	heat stress transcription factor A-6b-like(LOC106400011)	-5.62034	C4	2	NC_027770.2 (6373192..6375420)	2,897 nt	XP_013695886.1
LOC106442345	heat stress transcription factor A-6b-like(LOC106442345)	-7.18562	C3	2	NC_027769.2 (43270589..43272890)	2,992 nt	XP_013739498.2
LOC106419656	heat stress transcription factor A-8-like(LOC106419656)	-6.92456	A2	1	NC_027758.2 (14187070..14188405, complement)	1,736 nt	XP_013715922.1
LOC106352806	heat stress transcription factor B-3-like(LOC106352806)	-6.19549	C3	2	NC_027769.2 (24094310..24096955)	3,440 nt	XP_013647895.1
1-aminocyclopropane-1-carboxylate oxidase
LOC106374519	1-aminocyclopropane-1-carboxylate oxidase 1-like(LOC106374519)	-5.93639	Un	3	NW_019168571.1 (355287..356788, complement)	1,952 nt	XP_013669979.1
LOC106400855	1-aminocyclopropane-1-carboxylate oxidase 1-like(LOC106400855)	-5.62034	Un	3	NW_019168613.1 (81934..83382, complement)	1,883 nt	XP_013696699.1
LOC106371021	1-aminocyclopropane-1-carboxylate oxidase homolog 6-like(LOC106371021)	-7.50556	A10	3	NC_027766.2 (3360524..3362300, complement)	2,309 nt	XP_013666494.1
L-ascorbate oxidase
LOC106421222	L-ascorbate oxidase-like(LOC106421222)	-8.91563	Un	1	NW_019168556.1 (538347..539525)	1,533 nt	XP_013717528.2
LOC106421264	L-ascorbate oxidase-like(LOC106421264)	-8.37642	Un	1	NW_019168556.1 (498463..499590)	1,466 nt)	XP_022566274.1
LOC106421265	L-ascorbate oxidase-like(LOC106421265)	-6.77388	Un	3	NW_019168556.1 (489098..490025)	1,206 nt	XP_013717567.1
Peroxidases
LOC106450296	peroxidase 25(LOC106450296)	-6.41507	A4	4	NC_027760.2 (20732623..20734438, complement)	2,360 nt)	XP_013747396.1
LOC106394722	peroxidase 25-like(LOC106394722)	-5.21505	C4	4	NC_027770.2 (68369515..68371424, complement)	2,482 nt	XP_013690740.1
LOC106397920	peroxidase 36-like(LOC106397920)	-6.07175	C8	4	NC_027774.2 (24334260..24336055)	2,334 nt	XP_013694007.1
LOC106443747	peroxidase 47-like(LOC106443747)	-6.41507	A1	4	NC_027757.2 (3014489..3016309, complement)	2,367 nt	XP_013740757.1
LOC106405082	peroxidase 62-like(LOC106405082)	-5.21505	C6	3	NC_027772.2 (44510129..44513058)	3,808 nt	XP_022560853.1
LOC106348078	peroxidase 71(LOC106348078)	-7.30033	A6	3	NC_027762.2 (22335474..22337070, complement)	2,075 nt	XP_013643185.1
LOC106347862	peroxidase 71-like(LOC106347862)	-5.62034	C3	3	NC_027769.2 (49646182..49648587)	3,128 nt	XP_013642931.1
LOC106404936	peroxidase 71-like(LOC106404936)	-6.77388	A2	3	NC_027758.2 (34047779..34049764, complement)	2,582 nt	XP_013701033.1
LOC106349188	peroxidase 7-like(LOC106349188)	-5.21505	A9	2	NC_027765.2 (26523130..26524763, complement)	2,124 nt	XP_013644576.1
Cytochrome c oxidase
LOC106376859	cytochrome c oxidase subunit 5b-1, mitochondrial-like(LOC106376859)	-5.93639	A1	4	NC_027757.2 (24126402..24127360, complement)	1,247 nt	XP_022575762.1
ATPases
LOC106412809	ATPase 1, plasma membrane-type-like(LOC106412809)	-5.21505	C9	8	NC_027775.2 (29378812..29381064, complement)	2,929 nt	XP_013709152.2
LOC106369357	ATPase ASNA1 homolog(LOC106369357)	-8.18065	A6	10	NC_027762.2 (32954867..32957277, complement)	3,135 nt	XP_013664973.1
LOC106400162	ATPase ASNA1 homolog(LOC106400162)	-5.62034	c5		NC_027771.2 (118017..155218, complement)	48,362 nt
Calcium-transporting ATPase
LOC106451779	putative calcium-transporting ATPase 13, plasma membrane-type(LOC106451779)	-6.19549	A6		NC_027761.2 (21257859..21262237)	5,693 nt
LOC106453709	putative calcium-transporting ATPase 13, plasma membrane-type(LOC106453709)	-5.92456	C1	2	NC_027767.2 (42554242..42559535)	6,882 nt	XP_013751387.1
V-type proton ATPase
LOC106412457	V-type proton ATPase subunit D-like(LOC106412457)	-5.21505	C7		NC_027773.2 (22618544..22619557)	1,318 nt)
LOC106375630	V-type proton ATPase subunit G3(LOC106375630)	-6.19549	A1	3	NC_027757.2 (10904375..10905079, complement)	917 nt	XP_013671046.1
Flavin-containing monooxygenase
LOC106428053	flavin-containing monooxygenase FMO GS-OX-like 8(LOC106428053)	-8.08788	C7	7	NC_027773.2 (47279302..47282861)	4,628 nt	XP_022562094.1
LOC106419195	flavin-containing monooxygenase FMO GS-OX-like 9(LOC106419195)	-7.40659	A10	7	NC_027766.2 (19823334..19826196, complement)	3,721 nt)	XP_013715407.1
ABC transporter family
LOC106370910	ABC transporter B family member 11-like(LOC106370910)	-5.21505	A10	11	NC_027766.2 (4367809..4373582, complement)	7,506 nt) C	XP_022548929.1
LOC106401627	ABC transporter B family member 15-like(LOC106401627)	-5.93639	C2	8	NC_027768.2 (59854092..59859708, complement	7,301 nt) C	XP_022552836.1
LOC106453779	ABC transporter B family member 3-like(LOC106453779)	-10.8251	A10	3	NC_027766.2 (14223955..14230917)	9,051 nt	XP_013751443.1
LOC106347587	ABC transporter E family member 1-like(LOC106347587)	-6.41507	A1	11	NC_027757.2 (31012047..31015132)	4,012 nt	XP_013642611.1
LOC106419052	ABC transporter F family member 2(LOC106419052)	-7.18562	A10	8	NC_027766.2 (20288360..20291495, complement)	4,076 nt	XP_013715258.1
LOC106449213	ABC transporter G family member 19-like(LOC106449213)	-6.07175	A4		NC_027760.2 (4981938..4984115)	2,832 nt
LOC106395435	ABC transporter G family member 25-like(LOC106395435)	-7.35444	C1	2	NC_027767.2 (42554242..42559535)	6,882 nt	XP_013751387.1
LOC106346682	ABC transporter G family member 35(LOC106346682)	-6.6056	A6	10	NC_027762.2 (7745766..7752336)	8,543 nt	XP_022576454.1
LOC106346649	ABC transporter G family member 40(LOC106346649)	-7.59818	A6	19	NC_027762.2 (7889672..7895753, complement)	7,906 nt)	XP_013641491.1
LOC106434372	ABC transporter G family member 42-like(LOC106434372)	-6.85119	C7	2	NC_027773.2 (48666774..48667398)	813 nt)	XP_013730670.1
LOC106372283	ABC transporter G family member 6(LOC106372283)	-6.41507	C9	1	NC_027775.2 (46809445..46811968, complement)	3,280 nt	XP_013667915.1
LOC106438830	ABC transporter I family member 20(LOC106438830)	-8.59445	A3	6	NC_027759.2 (18605889..18607917)	2,637 nt	XP_013735568.1
LOC106372575	ABC transporter I family member 20-like(LOC106372575)	-7.98872	A10	6	NC_027766.2 (21827727..21829750)	2,630 nt	XP_013668273.1
Abscisic acid related
LOC106419785	abscisic acid 8'-hydroxylase 1(LOC106419785)	-11.1912	A3	8	NC_027759.2 (37972780..37975355	3,348 nt)	XP_013716072.1
LOC106427439	abscisic acid 8'-hydroxylase 3(LOC106427439)	-6.62375	A8	6	NC_027764.2 (2067543..2069932, complement)	3,106 nt	XP_013723627.1
LOC106386394	abscisic acid 8'-hydroxylase 3-like(LOC106386394)	-6.77388	A6	6	NC_027762.2 (35071797..35074114)	3,014 nt	XP_013681701.1
LOC106374494	abscisic acid receptor PYL10(LOC106374494)	-5.21505	C1	3	NC_027767.2 (20982705..20983775)	1,393 nt	XP_013669959.1
LOC106444611	abscisic acid receptor PYL10-like(LOC106444611)	-6.41507	A1	3	NC_027757.2 (12849332..12850467)	1,476 nt	XP_013741522.1
LOC106410560	abscisic acid receptor PYL4(LOC106410560)	-7.18562	C4	1	NC_027770.2 (8875226..8876283, complement)	1,376 nt	XP_013706531.1
LOC106410561	abscisic acid receptor PYL4(LOC106410561)	-7.18562	C4	1	NC_027770.2 (8866809..8867866, complement)	1,376 nt)	XP_013706532.1
LOC106427953	abscisic acid receptor PYL5(LOC106427953)	-8.40234	A3	2	NC_027759.2 (1011393..1018943	9,817 nt	XP_013724140.1
LOC106440679	abscisic acid receptor PYL5(LOC106440679)	-8.59445	Un	1	NW_019168612.1 (58425..59549, complement)	1,463 nt	XP_013737862.1
LOC106419095	abscisic acid receptor PYL5-like(LOC106419095)	-6.77388	A10	1	NC_027766.2 (18885293..18886352)	1,378 nt)	XP_013715310.1
LOC106388157	abscisic acid receptor PYL6-like(LOC106388157)	-8.45281	C3	2	NC_027769.2 (23374601..23376417, complement)	2,361 nt	XP_022554839.1
LOC106391643	abscisic acid receptor PYL6-like(LOC106391643)	-8.76396	C4	3	NC_027770.2 (67784143..67786112, complement)	2,560 nt	XP_013687791.2
LOC106438029	abscisic acid receptor PYL6-like(LOC106438029)	-11.2352	A3	2	NC_027759.2 (13318362..13321192, complement)	3,681 nt	XP_013734519.1
LOC106447538	abscisic acid receptor PYL6-like(LOC106447538)	-8.63873	A4	1	NC_027760.2 (20483435..20484616, complement)	1,536 nt)	XP_022574136.1
LOC106353281	abscisic acid receptor PYL9-like(LOC106353281)	-5.93639	A7	3	NC_027763.2 (15163324..15164469, complement)	1,490 nt	XP_013648457.1
LOC106403018	ABSCISIC ACID-INSENSITIVE 5-like protein 2(LOC106403018)	-6.6056	C6	3	NC_027772.2 (24136178..24138242, complement)	2,685 nt	XP_013699310.1
Calcium-dependent protein kinases
LOC106370437	calcium-dependent protein kinase 12-like(LOC106370437)	-5.21505	A10	6	NC_027766.2 (12666044..12668701, complement)	3,456 nt	XP_013665898.1
LOC106382699	calcium-dependent protein kinase 12-like(LOC106382699)	-6.30946	C2	7	NC_027768.2 (66126523..66128884)	3,070 nt	XP_022552992.1
LOC106382721	calcium-dependent protein kinase 12-like(LOC106382721)	-6.92456	C2	7	NC_027768.2 (66320719..66323080)	3,070 nt	XP_022553008.1
LOC106454505	calcium-dependent protein kinase 14(LOC106454505)	-7.6852	A5	8	NC_027761.2 (1633564..1636288, complement)	3,543 nt	XP_013752078.1
LOC106418063	calcium-dependent protein kinase 24-like(LOC106418063)	-5.21505	Un	7	NW_019169007.1 (33354..36012)	3,457 nt	XP_013714196.1
LOC106425808	calcium-dependent protein kinase 34-like(LOC106425808)	-5.21505	C2	7	NC_027768.2 (5736964..5739459, complement)	3,244 nt	NP_001303126.1
LOC106400806	calcium-dependent protein kinase 6-like(LOC106400806)	-7.91861	C22	9	NC_027768.2 (50392527..50395759)	4,203 nt	XP_013696659.1
MAP kinases
LOC106355807	mitogen-activated protein kinase 15-like(LOC106355807)	-7.30033	A7	4	NC_027763.2 (17846150..17847097, complement)	1,232 nt	XP_013651141.1
LOC106363943	mitogen-activated protein kinase 8-like(LOC106363943)	-8.18065	A3	6	NC_027759.2 (36037521..36039552)	2,642 nt	XP_022573424.1
LOC106383759	mitogen-activated protein kinase 8-like(LOC106383759)	-5.62034	C8	11	NC_027774.2 (20126045..20139654, complement)	17,692 nt	XP_013679273.1
LOC106396913	mitogen-activated protein kinase homolog MMK1-like(LOC106396913)	-6.92456	C4	6	NC_027770.2 (38754186..38756400, complement)	2,879 nt	XP_013692875.2
LOC106445124	mitogen-activated protein kinase homolog NTF4-like(LOC106445124)	-5.21505	A4	6	NC_027760.2 (2740815..2742974, complement)	2,808 nt	XP_013742089.1
LOC106399513	mitogen-activated protein kinase kinase kinase ANP1-like(LOC106399513)	-8.35003	C5	1	NC_027771.2 (2279048..2280191)	1,486 nt	XP_013695443.1
LOC106399514	mitogen-activated protein kinase kinase kinase ANP1-like(LOC106399514)	-8.35003	C5	1	NC_027771.2 (2284272..2285415)	1,486 nt	XP_013695444.1
LOC106408531	mitogen-activated protein kinase kinase kinase ANP1-like(LOC106408531)	-5.93639	A2	1	NC_027758.2 (10527823..10529275)	1,889 nt	XP_013704741.1
LOC106443916	mitogen-activated protein kinase kinase kinase ANP1-like(LOC106443916)	-5.21505	A3	1	NC_027759.2 (28024996..28026813, complement)	2,364 nt	XP_013740917.1
LOC106379944	mitogen-activated protein kinase kinase kinase NPK1(LOC106379944)	-6.6056	C8	1	NC_027774.2 (23198295..23199802, complement)	1,960 nt	XP_013675245.1
LOC106373306	mitogen-activated protein kinase kinase kinase NPK1-like(LOC106373306)	-7.30033	C9	1	NC_027775.2 (34080498..34081913)	1,840 nt	XP_013668952.1
LOC106426850	mitogen-activated protein kinase kinase kinase NPK1-like(LOC106426850)	-8.63873	Un	1	NW_019168997.1 (50543..51826, complement)	1,668 nt)	XP_013723034.1
LOC106394457	mitogen-activated protein kinase kinase kinase YODA-like(LOC106394457)	-8.66037	A9	1	NC_027765.2 (30184098..30185126, complement)	1,337 nt)	NP_001302814.1
NAC domain-containing proteins
LOC106439922	NAC domain-containing protein 100-like(LOC106439922)	-5.93639	A3	3	NC_027759.2 (33287506..33289012, complement)	1,959 nt	XP_013736925.1
LOC106445294	NAC domain-containing protein 100-like(LOC106445294)	-5.21505	Un	3	NW_019169586.1 (2718..4534, complement)	2,361 nt	XP_013742263.2
LOC106409679	NAC domain-containing protein 101-like(LOC106409679)	-5.93639	C9	2	NC_027775.2 (4366524..4368202)	2,183 nt	XP_013705716.2
LOC106347937	NAC domain-containing protein 102-like(LOC106347937)	-5.72922	A6	3	NC_027762.2 (21911578..21912797, complement)	1,586 nt	XP_013643020.1
LOC106406812	NAC domain-containing protein 19(LOC106406812)	-6.8921	C6	3	NC_027772.2 (12053415..12054854, complement)	1,872 nt	XP_013703003.1
LOC106422525	NAC domain-containing protein 19-like(LOC106422525)	-8.38426	A2	3	NC_027758.2 (24142579..24143844, complement)	1,646 nt	NP_001303231.1
LOC106452350	NAC domain-containing protein 21/22(LOC106452350)	-5.93639	A3	3	NC_027759.2 (5263278..5266935, complement)	4,756 nt	XP_022568201.1
LOC106399496	NAC domain-containing protein 26(LOC106399496)	-6.19549	C9	4	NC_027775.2 (11573442..11578048)	5,989 nt	XP_013695431.1
LOC106402878	NAC domain-containing protein 55-like(LOC106402878)	-5.21505	A5	3	NC_027761.2 (27194114..27195310, complement)	1,555 nt	NP_001302755.1
LOC106369396	NAC domain-containing protein 5-like(LOC106369396)	-5.21505	A10	4	NC_027766.2 (4528897..4530320)	1,850 nt	XP_013665009.2
LOC106417624	NAC domain-containing protein 69-like(LOC106417624)	-8.66037	C9	3	NC_027775.2 (16265271..16266463, complement)		XP_022565553.1
LOC106430127	NAC domain-containing protein 69-like(LOC106430127)	-5.00998	A4	6	NC_027760.2 (7805821..7808276)	3,192 nt)	NP_001303037.1
LOC106422768	NAC domain-containing protein 78-like(LOC106422768)	-9.54684	C2	6	NC_027768.2 (548217..550465)	2,923 nt	XP_022551393.1
LOC106360244	NAC domain-containing protein 7-like(LOC106360244)	-7.40659	A8	4	NC_027764.2 (25946490..25949178)	3,495 nt	XP_013655283.1
LOC106353196	NAC domain-containing protein 86-like(LOC106353196)	-5.93639	C3	3	NC_027769.2 (80368116..80369423, complement)	1,700 nt	XP_013648357.2
LOC106370504	NAC domain-containing protein 86-like(LOC106370504)	-5.62034	A10	6	NC_027766.2 (15497066..15500077)	3,916 nt	XP_013665957.1
LOC106399784	NAC domain-containing protein 86-like(LOC106399784)	-6.6056	A6	4	NC_027762.2 (34110845..34112537, complement)	2,201 nt	XP_013695691.1
LOC106380796	NAC domain-containing protein 92-like(LOC106380796)	-6.41507	C2	3	NC_027768.2 (5306634..5308548, complement)	2,489 nt	XP_013676077.1
LOC106386558	NAC domain-containing protein 92-like(LOC106386558)	-5.21505	C3	3	NC_027769.2 (9336713..9338679, complement)	2,557 nt	XP_013681854.1
LOC106441525	NAC domain-containing protein 92-like(LOC106441525)	-5.93639	A3	4	NC_027759.2 (4116995..4159465, complement)	55,213 nt	XP_013738785.2
LOC106367946	NAC transcription factor 56-like(LOC106367946)	-6.19549	A1	2	NC_027757.2 (29730531..29731923, complement)	1,811 nt	XP_013663270.2
LOC106354073	NAC transcription factor 29-like(LOC106354073)	-8.54876	A7	3	NC_027763.2 (22248438..22249443)	1,308 nt	NP_001302976.1
Ethylene-responsive transcription factors
LOC106398204	ethylene-responsive transcription factor 13-like(LOC106398204)	-6.92456	Un	1	NW_019169080.1 (2235..3430, complement)	1,554 nt	XP_013694248.1
LOC106381577	ethylene-responsive transcription factor 15-like(LOC106381577)	-8.02253	A1	1	NC_027757.2 (32957470..32958242)	1,005 nt	XP_013676947.1
LOC106449379	ethylene-responsive transcription factor 15-like(LOC106449379)	-5.93639	C3	1	NC_027769.2 (18063684..18064682, complement)	1,299 nt	XP_013746602.1
LOC106360826	ethylene-responsive transcription factor 1A-like(LOC106360826)	-6.77388	A2	2	NC_027758.2 (13078695..13079777)	1,407 nt	XP_013655951.1
LOC106378187	ethylene-responsive transcription factor 1A-like(LOC106378187)	-6.77388	A1	1	NC_027757.2 (5786051..5786392)	444 nt	XP_013673810.1
LOC106381656	ethylene-responsive transcription factor 1A-like(LOC106381656)	-7.06099	C8	1	NC_027774.2 (13671801..13672770)	1,260 nt	XP_013677033.1
LOC106444576	ethylene-responsive transcription factor 1A-like(LOC106444576)	-5.21505	C8	1	NC_027774.2 (15166283..15167246)	1,252 nt	XP_013741486.1
LOC106378600	ethylene-responsive transcription factor 1B-like(LOC106378600)	-5.21505	A2	1	NC_027758.2 (21864242..21865181)	1,222 nt	XP_013674162.1
LOC106397525	ethylene-responsive transcription factor 2-like(LOC106397525)	-8.98588	A6	1	NC_027762.2 (33744557..33745698)	1,484 nt	XP_013693573.1
LOC106407379	ethylene-responsive transcription factor 2-like(LOC106407379)	-8.95118	C7	1	NC_027773.2 (30432544..30433682, complement)	1,481 nt	XP_013703691.1
LOC106409024	ethylene-responsive transcription factor 5-like(LOC106409024)	-7.80662	C7	1	NC_027773.2 (30469057..30470163)	1,439 nt	XP_013705163.1
LOC106403266	ethylene-responsive transcription factor ABR1-like(LOC106403266)	-5.21505	C9	3	NC_027775.2 (5717305..5720468)	4,112 nt	XP_013699566.1
LOC106404735	ethylene-responsive transcription factor ABR1-like(LOC106404735)	-7.18562	A2	2	NC_027758.2 (34237976..34240115)	2,782 nt	XP_013700875.1
LOC106412717	ethylene-responsive transcription factor ABR1-like(LOC106412717)	-6.77388	C8	2	NC_027774.2 (39530035..39533248, complement)	4,178 nt	XP_013709076.1
LOC106443359	ethylene-responsive transcription factor CRF3-like(LOC106443359)	-5.21505	A3	1	NC_027759.2 (8819022..8820554)	1,993 nt	XP_013740378.1
LOC106409207	ethylene-responsive transcription factor CRF4-like(LOC106409207)	-5.21505	C7	1	NC_027773.2 (54421648..54423001, complement)	1,760 nt	XP_013705330.1
LOC106353280	ethylene-responsive transcription factor CRF6-like(LOC106353280)	-7.76727	A7	1	NC_027763.2 (15152831..15154164)	1,734 nt	XP_013648456.1
LOC106357350	ethylene-responsive transcription factor ERF013-like(LOC106357350)	-7.91861	C6	1	NC_027772.2 (43849417..43850232)	1,060 nt	XP_013652484.1
LOC106385936	ethylene-responsive transcription factor ERF013-like(LOC106385936)	-8.57179	C5	1	NC_027771.2 (29506415..29507288, complement)	1,136 nt	XP_013681289.1
LOC106385937	ethylene-responsive transcription factor ERF013-like(LOC106385937)	-8.57179	C5	1	NC_027771.2 (29502797..29503669, complement)	1,135 nt	XP_013681290.1
LOC106423986	ethylene-responsive transcription factor ERF013-like(LOC106423986)	-6.92456	A7	1	NC_027763.2 (26298704..26299670)	1,257 nt	XP_013720187.1
LOC106350879	ethylene-responsive transcription factor ERF014-like(LOC106350879)	-7.30033	A10	1	NC_027766.2 (165031..165864, complement)	1,084 nt	XP_013646171.1
LOC106374324	ethylene-responsive transcription factor ERF014-like(LOC106374324)	-7.40659	A2	3	NC_027758.2 (6888738..6890588, complement)	2,407 nt	XP_013712914.1
LOC106416533	ethylene-responsive transcription factor ERF016-like(LOC106416533)	-6.07175	A2	3	NC_027758.2 (6888738..6890588, complement)	2,407 nt	XP_013712914.1
LOC106359294	ethylene-responsive transcription factor ERF017-like(LOC106359294)	-7.12465	A8	1	NC_027764.2 (24526703..24527065)	471 nt	XP_013654473.1
LOC106399922	ethylene-responsive transcription factor ERF019-like(LOC106399922)	-6.92456	A10	1	NC_027766.2 (8375454..8376054, complement)	781 nt	XP_013695819.1
LOC106401656	ethylene-responsive transcription factor ERF019-like(LOC106401656)	-10.3862	C5	2	NC_027771.2 (18091446..18092204, complement)	987 nt	XP_013697658.1
LOC106409592	ethylene-responsive transcription factor ERF019-like(LOC106409592)	-7.18562	C7	1	NC_027773.2 (21763205..21763894)	896 nt	XP_013705650.1
LOC106429812	ethylene-responsive transcription factor ERF019-like(LOC106429812)	-5.72711	A9	2	NC_027765.2 (29245998..29246725)	946 nt	XP_013726022.1
LOC106354158	ethylene-responsive transcription factor ERF021-like(LOC106354158)	-6.77388	A7	1	NC_027763.2 (23335487..23336748)	1,640 nt	XP_013649491.1
LOC106396784	ethylene-responsive transcription factor ERF021-like(LOC106396784)	-6.77388	C4	1	NC_027770.2 (37362689..37363947, complement)	1,637 nt	XP_013692724.1
LOC106406680	ethylene-responsive transcription factor ERF021-like(LOC106406680)	-6.85119	C6	1	NC_027772.2 (40003454..40004304)	1,107 nt	XP_013702837.1
LOC106381811	ethylene-responsive transcription factor ERF023-like(LOC106381811)	-6.41507	A1	1	NC_027757.2 (33276828..33277659, complement)	1,082 nt)	XP_013677200.1
LOC106364268	ethylene-responsive transcription factor ERF026-like(LOC106364268)	-8.23935	A9	1	NC_027765.2 (7863512..7864442)	1,211 nt	XP_013659338.1
LOC106364269	ethylene-responsive transcription factor ERF026-like(LOC106364269)	-8.54876	A9	1	NC_027765.2 (7853155..7854085)	1,211 nt	XP_013659340.1
LOC106377761	ethylene-responsive transcription factor ERF026-like(LOC106377761)	-6.19549	A9	1	NC_027765.2 (9366225..9367182, complement)	1,246 nt	XP_013673463.1
LOC106420283	ethylene-responsive transcription factor ERF026-like(LOC106420283)	-7.6852	Un	1	NW_019168643.1 (268566..269496)	1,211 nt	XP_013716597.1
LOC106364500	ethylene-responsive transcription factor ERF038-like(LOC106364500)	-8.18065	A4	1	NC_027760.2 (18157786..18158679)	1,162 nt)	XP_013659514.1
LOC106443497	ethylene-responsive transcription factor ERF038-like(LOC106443497)	-6.77388	A3	1	NC_027759.2 (11782019..11782944)	1,204 nt	XP_013740513.1
LOC106399777	ethylene-responsive transcription factor ERF042-like(LOC106399777)	-7.40659	C4	1	NC_027770.2 (55423530..55424471)	1,224 nt	XP_013695684.1
LOC106449987	ethylene-responsive transcription factor ERF042-like(LOC106449987)	-7.18562	A9	1	NC_027765.2 (5684223..5685194)	1,264 nt	XP_013747097.1
LOC106359795	ethylene-responsive transcription factor ERF043-like(LOC106359795)	-9.7217	C3	1	NC_027769.2 (46334365..46335463)	1,429 nt	XP_013654883.2
LOC106374499	ethylene-responsive transcription factor ERF054-like(LOC106374499)	-5.21505	C1	1	NC_027767.2 (21141081..21142245, complement)	1,515 nt)	XP_013669964.1
LOC106374433	ethylene-responsive transcription factor ERF056-like(LOC106374433)	-5.21505	C7	1	NC_027773.2 (58316639..58317768)	1,468 nt	XP_013669913.1
LOC106372879	ethylene-responsive transcription factor ERF060-like(LOC106372879)	-9.01976	C9	3	NC_027775.2 (9392019..9396316)	5,588 nt	XP_022564986.1
LOC106382603	ethylene-responsive transcription factor ERF060-like(LOC106382603)	-8.29575	C3	1	NC_027769.2 (66075342..66076576, complement)	1,605 nt	XP_013678089.1
LOC106430468	ethylene-responsive transcription factor ERF060-like(LOC106430468)	-8.11947	Un	1	NW_019168921.1 (24663..25898)	1,606 nt	XP_013726708.1
LOC106357221	ethylene-responsive transcription factor ERF073-like(LOC106357221)	-6.19549	A7	1	NC_027763.2 (23763633..23764671)	1,351 nt	XP_013652353.1
LOC106382744	ethylene-responsive transcription factor ERF104-like(LOC106382744)	-9.23696	Un	1	NW_019168672.1 (13021..14142)	1,458 nt	XP_013678254.1
LOC106397199	ethylene-responsive transcription factor ERF104-like(LOC106397199)	-5.32554	C7	1	NC_027773.2 (47470558..47471664, complement)	1,439 nt	XP_013693230.1
LOC106444393	ethylene-responsive transcription factor ERF104-like(LOC106444393)	-7.91861	C2	1	NC_027768.2 (66815216..66815875)	858 nt	NP_001302857.1
LOC106379141	ethylene-responsive transcription factor ERF106-like(LOC106379141)	-6.6056	C2	1	NC_027768.2 (1364366..1365146)	1,015 nt	XP_013674608.1
LOC106431900	ethylene-responsive transcription factor ERF113-like(LOC106431900)	-7.24411	A3	3	NC_027759.2 (3011701..3014752)	3,968 nt	XP_022567154.1
LOC106431904	ethylene-responsive transcription factor ERF113-like(LOC106431904)	-5.787	A3	2	NC_027759.2 (3020251..3022993)	3,565 nt	XP_013728199.1
LOC106421900	ethylene-responsive transcription factor ERF114-like(LOC106421900)	-5.93639	C3	2	NC_027769.2 (51142781..51144186)	1,828 nt	XP_013718191.1
LOC106431692	ethylene-responsive transcription factor ERF114-like(LOC106431692)	-5.62034	A1	3	NC_027757.2 (26566338..26572510)	8,025 nt	XP_013727956.1
LOC106380736	ethylene-responsive transcription factor RAP2-11-like(LOC106380736)	-7.88224	C2	1	NC_027768.2 (6060421..6061880, complement)	1,898 nt	XP_022551560.1
LOC106380739	ethylene-responsive transcription factor RAP2-11-like(LOC106380739)	-7.88224	C2	1	NC_027768.2 (6057655..6058675, complement)	1,327 nt	XP_013676020.1
LOC106386745	ethylene-responsive transcription factor RAP2-11-like(LOC106386745)	-5.21505	C3	1	NC_027769.2 (10051246..10052145, complement)	1,170 nt	XP_013682010.1
LOC106355226	ethylene-responsive transcription factor RAP2-3-like(LOC106355226)	-6.6056	C3	3	NC_027769.2 (39701987..39705648)	4,760 nt	XP_013650664.1
LOC106356387	ethylene-responsive transcription factor RAP2-3-like(LOC106356387)	-6.51348	C3	2	NC_027769.2 (39696653..39698085)	1,863 nt	XP_013651600.1
LOC106439447	ethylene-responsive transcription factor RAP2-3-like(LOC106439447)	-6.6056	A3	2	NC_027759.2 (26239230..26240604)	1,787 nt)	XP_013736345.1
LOC106350634	ethylene-responsive transcription factor SHINE 3-like(LOC106350634)	-6.99439	A6	3	NC_027762.2 (25950271..25951504)	1,604 nt	XP_022544182.1
LOC106387055	ethylene-responsive transcription factor SHINE 3-like(LOC106387055)	-7.76727	Un	2	NW_019168569.1 (558213..559891, complement)	2,183 nt	XP_013682322.1
LOC106444461	ethylene-responsive transcription factor TINY-like(LOC106444461)	-5.11733	C9	1	NC_027775.2 (2746702..2747838)	1,477 nt	XP_013741385.1
LOC106379899	ethylene-responsive transcription factor WIN1-like(LOC106379899)	-5.21505	A8	2	NC_027764.2 (25450249..25451514, complement)	1,646 nt	XP_013675200.1
Aquaporins
LOC106396206	aquaporin NIP2-1(LOC106396206)	-9.9051	C4	4	NC_027770.2 (15330708..15332420)	2,227 nt	XP_013691994.1
LOC106450289	aquaporin NIP2-1(LOC106450289)	-8.84179	A5	4	NC_027761.2 (7856078..7857380)	1,693 nt	XP_013747391.2
LOC106396207	aquaporin NIP2-1-like(LOC106396207)	-8.68169	C4	4	NC_027770.2 (15341243..15342503)	1,639 nt	XP_013691995.1
LOC106450288	aquaporin NIP2-1-like(LOC106450288)	-12.0607	A5	4	NC_027761.2 (7844103..7845481)	1,793 nt	XP_013747390.1
LOC106370092	aquaporin TIP1-3(LOC106370092)	-6.19549	A6	1	NC_027762.2 (34888085..34889050)	1,256 nt	XP_013665615.1
LOC106357013	probable aquaporin NIP5-1(LOC106357013)	-5.21505	A7	4	NC_027763.2 (14336033..14342779)	8,771 nt	XP_013652160.1
LOC106416756	probable aquaporin SIP1-2(LOC106416756)	-5.62034	C9	3	NC_027775.2 (42908914..42910710)	2,335 nt	XP_013713117.1
LOC106444808	putative aquaporin NIP4-1(LOC106444808)	-6.19549	C9	5	NC_027775.2 (36392173..36393828, complement)	2,152 nt	XP_013741695.1
LOC106449462	putative aquaporin NIP4-1(LOC106449462)	-5.93639	A4	5	NC_027760.2 (8575734..8577300)	2,037 nt	XP_013746673.1
Apoptosis related proteins
LOC106379847	apoptosis-enhancing nuclease-like(LOC106379847)	-5.62034	C2	6	NC_027768.2 (59669165..59671670)	3,258 nt	XP_013675162.1
LOC106419778	apoptosis-inducing factor 2-like(LOC106419778)	-7.76727	A3	4	NC_027759.2 (6190782..6192576, complement)	2,333 nt	XP_013716061.1
LOC106358668	apoptosis-stimulating of p53 protein 1-like(LOC106358668)	-5.21505	C2	4	NC_027768.2 (32172005..32174939, complement)	3,815 nt	XP_013653941.1
LOC106378977	apoptosis-stimulating of p53 protein 1-like(LOC106378977)	-5.21505	C2	4	NC_027768.2 (65673867..65676656, complement)	3,626 nt	XP_013674472.1
LOC106420939	death-associated inhibitor of apoptosis 1-like(LOC106420939)	-6.41507	C7	1	NC_027773.2 (51199373..51200285, complement)	1,187 nt	XP_013717233.1
Auxin related
LOC106365233	auxin-induced protein 15A-like(LOC106365233)	-5.62034	A9	1	NC_027765.2 (40101870..40102414, complement)	709 nt	XP_013660135.1
LOC106377127	auxin-induced protein 15A-like(LOC106377127)	-5.21505	C4	2	NC_027770.2 (13221337..13222427)	1,419 nt	XP_022556958.1
LOC106377128	auxin-induced protein 15A-like(LOC106377128)	-5.21505	C4	2	NC_027770.2 (13234850..13235940)	1,419 nt)	XP_022558006.1
LOC106399633	auxin-induced protein 15A-like(LOC106399633)	-5.21505	A9	1	NC_027765.2 (5990662..5991348)	893 nt	XP_013695546.1
LOC106422364	auxin-induced protein 15A-like(LOC106422364)	-6.77388	A2	1	NC_027758.2 (18827773..18828459)	893 nt	XP_013718614.1
LOC106433349	auxin-induced protein 15A-like(LOC106433349)	-7.06099	C6	1	NC_027772.2 (30561609..30562402, complement)	1,032 nt	XP_013729645.1
LOC106359562	auxin-responsive protein IAA14-like(LOC106359562)	-6.51348	A8	6	NC_027764.2 (7493463..7496544, complement)	4,006 nt	XP_022545539.1
LOC106360604	auxin-responsive protein IAA14-like(LOC106360604)	-6.30946	A8	5	NC_027764.2 (7480320..7482803, complement)	3,228 nt	XP_013655679.1
LOC106453943	auxin-responsive protein IAA18-like(LOC106453943)	-7.30033	Un	6	NW_019168890.1 (58412..67457)	11,760 nt	XP_013751587.1
LOC106444036	auxin-responsive protein IAA19-like(LOC106444036)	-5.30987	A3	3	NC_027759.2 (25924689..25926199)	1,965 nt	XP_013741024.1
LOC106399310	auxin-responsive protein IAA29-like(LOC106399310)	-5.82692	Un	5	NW_019169234.1 (7133..8538, complement)	1,828 nt	XP_022570156.1
LOC106423411	auxin-responsive protein IAA29-like(LOC106423411)	-9.11687	A3	4	NC_027759.2 (45079283..45080667)	1,801 nt	XP_013719643.1
LOC106416115	auxin-responsive protein IAA30-like(LOC106416115)	-6.6056	C8	3	NC_027774.2 (34114217..34115463)	1,621 nt	XP_013712406.1
LOC106371527	auxin-responsive protein IAA33-like(LOC106371527)	-5.21505	A10	2	NC_027766.2 (9188541..9189924)	1,798 nt	XP_013667067.1
LOC106380788	auxin-responsive protein SAUR20-like(LOC106380788)	-7.06099	C2		NC_027768.2 (5257979..5258498, complement)	676 nt
LOC106380789	auxin-responsive protein SAUR20-like(LOC106380789)	-5.21505	C2		NC_027768.2 (5263000..5263519, complement)	676 nt
LOC106385121	auxin-responsive protein SAUR21(LOC106385121)	-8.08788	C3	1	NC_027769.2 (9256847..9257355)	661 nt	XP_013680531.1
LOC106380670	auxin-responsive protein SAUR21-like(LOC106380670)	-5.21505	C2		NC_027768.2 (54248093..54248925)	1,083 nt
LOC106380776	auxin-responsive protein SAUR21-like(LOC106380776)	-8.29575	C2	1	NC_027768.2 (5239342..5239831, complement)	636 nt	XP_013676061.1
LOC106380778	auxin-responsive protein SAUR21-like(LOC106380778)	-6.92456	C2		NC_027768.2 (5252952..5253512, complement)	729 nt
LOC106380780	auxin-responsive protein SAUR21-like(LOC106380780)	-6.77388	C2	1	NC_027768.2 (5241972..5242481)	662 nt	XP_013676064.1
LOC106380783	auxin-responsive protein SAUR21-like(LOC106380783)	-5.787	C2	1	NC_027768.2 (5249912..5250426, complement)	669 nt	XP_013676066.1
LOC106380785	auxin-responsive protein SAUR21-like(LOC106380785)	-7.06099	C2	1	NC_027768.2 (5256731..5257273)	705 nt	XP_013676068.1
LOC106380787	auxin-responsive protein SAUR21-like(LOC106380787)	-7.50556	C2	1	NC_027768.2 (5265838..5266479)	834 nt	XP_013676071.1
LOC106380790	auxin-responsive protein SAUR21-like(LOC106380790)	-6.41507	C2	1	NC_027768.2 (5255535..5256082, complement)	712 nt	XP_013676072.1
LOC106385119	auxin-responsive protein SAUR21-like(LOC106385119)	-5.62034	C3	1	NC_027769.2 (9248590..9249197, complement)	790 nt	XP_013680529.1
LOC106385120	auxin-responsive protein SAUR21-like(LOC106385120)	-6.92456	C3	1	NC_027769.2 (9249821..9250379)	727 nt)	XP_013680530.1
LOC106385306	auxin-responsive protein SAUR21-like(LOC106385306)	-6.77388	A10	1	NC_027766.2 (13761191..13761771)	755 nt	XP_013680688.1
LOC106385311	auxin-responsive protein SAUR21-like(LOC106385311)	-7.98872	A10	1	NC_027766.2 (13745538..13746074, complement)	697 nt	XP_013680693.1
LOC106387766	auxin-responsive protein SAUR21-like(LOC106387766)	-5.93639	A10	1	NC_027766.2 (13750889..13751480)	770 nt	XP_013683129.1
LOC106426152	auxin-responsive protein SAUR21-like(LOC106426152)	-5.62034	C9	1	NC_027775.2 (43109456..43110014, complement)	727 nt	XP_013722312.1
LOC106443176	auxin-responsive protein SAUR21-like(LOC106443176)	-7.12465	A3	1	NC_027759.2 (4067858..4068559)	912 nt	XP_013740216.1
LOC106443177	auxin-responsive protein SAUR21-like(LOC106443177)	-5.21505	A3	1	NC_027759.2 (4072781..4073287)	659 nt)	XP_013740217.1
LOC106443175	auxin-responsive protein SAUR24-like(LOC106443175)	-5.62034	A3	1	NC_027759.2 (4066738..4067467, complement)	948 nt	XP_022567620.1
LOC106365107	auxin-responsive protein SAUR32-like(LOC106365107)	-6.41507	A9	1	NC_027765.2 (36781841..36782658)	1,064 nt	XP_013660011.1
LOC106414059	auxin-responsive protein SAUR32-like(LOC106414059)	-7.06099	C8	1	NC_027774.2 (33868296..33869123)	1,076 nt	XP_022563563.1
LOC106374674	auxin-responsive protein SAUR36-like(LOC106374674)	-10.614	A1	1	NC_027757.2 (8964459..8965619)	1,509 nt	XP_013670100.1
LOC106405008	auxin-responsive protein SAUR36-like(LOC106405008)	-7.50556	A9	1	NC_027765.2 (23094026..23094773)	972 nt	XP_013701090.1
LOC106414038	auxin-responsive protein SAUR41-like(LOC106414038)	-5.93639	A9	1	NC_027765.2 (41200399..41201151)	979 nt)	XP_013710208.1
LOC106433452	auxin-responsive protein SAUR71-like(LOC106433452)	-5.62034	Un	3	NW_019169170.1 (19222..21093)	2,434 nt	XP_013729731.1
LOC106370510	putative auxin efflux carrier component 8(LOC106370510)	-5.62034	A10	5	NC_027766.2 (15755279..15757527, complement)	2,923 nt	XP_013665964.1
Calcium transporters
LOC106426375	calcium uniporter protein 3, mitochondrial(LOC106426375)	-5.21505	A2	2	NC_027758.2 (35235041..35236317)	1,659 nt	XP_013722549.1
LOC106397902	calcium uniporter protein 6, mitochondrial-like(LOC106397902)	-6.77388	C5	4	NC_027771.2 (5381699..5384639, complement)	3,823 nt	XP_022558757.1
LOC106380766	cation/calcium exchanger 2-like(LOC106380766)	-7.59818	C2	3	NC_027768.2 (5101675..5104044)	3,080 nt	XP_013676051.1
LOC106419795	cation/calcium exchanger 5-like(LOC106419795)	-10.0678	A9	2	NC_027765.2 (44435482..44438180, complement)	3,509 nt	XP_013716082.1
Calcium-binding protein
LOC106431604	calcium-binding protein CML37-like(LOC106431604)	-5.24568	A9	1	NC_027765.2 (13170024..13170957, complement)	1,214 nt	XP_013727854.2
LOC106356945	calcium-binding protein CML38-like(LOC106356945)	-10.2784	A7	1	NC_027763.2 (16622894..16623652)	987 nt	XP_013652107.1
LOC106356957	calcium-binding protein CML38-like(LOC106356957)	-5.55897	C6	1	NC_027772.2 (29890516..29891246)	951 nt	XP_013652117.1
LOC106364521	calcium-binding protein CML42-like(LOC106364521)	-5.62034	A4	1	NC_027760.2 (11279143..11279982)	1,092 nt	XP_013659527.1
LOC106450492	calcium-binding protein KIC-like(LOC106450492)	-7.45693	A5	1	NC_027761.2 (932320..932847, complement)	686 nt	XP_013747616.1
LOC106432860	probable calcium-binding protein CML18(LOC106432860)	-5.21505	Un	1	NW_019168616.1 (147881..148310, complement)	558 nt	XP_013729160.1
LOC106432892	probable calcium-binding protein CML18(LOC106432892)	-7.24411	Un	1	NW_019168616.1 (136813..137602, complement)	1,026 nt	XP_013729196.1
LOC106395132	probable calcium-binding protein CML30(LOC106395132)	-5.62034	Un		NW_019168649.1 (6904..7681, complement)	1,012 nt
LOC106434020	probable calcium-binding protein CML43(LOC106434020)	-5.787	A2	1	NC_027758.2 (29756114..29756918, complement)	1,047 nt	XP_013730311.1
LOC106399811	probable calcium-binding protein CML45(LOC106399811)	-7.30033	C9	1	NC_027775.2 (1110825..1111561)	957 nt	XP_013695718.1
LOC106351767	probable calcium-binding protein CML47(LOC106351767)	-5.21505	A6	1	NC_027762.2 (18547451..18548336)	1,152 nt	XP_013646971.1
Calmodulin-binding proteins
LOC106375638	calmodulin-binding protein 60 F-like(LOC106375638)	-5.21505	C6	7	NC_027772.2 (3290484..3293206)	3,539 nt	XP_013671054.1
LOC106434418	calmodulin-binding protein 60 F-like(LOC106434418)	-5.21505	C8	8	NC_027774.2 (26105376..26108040, complement)	3,465 nt	XP_013730745.1
LOC106440343	calmodulin-binding protein 60 G-like(LOC106440343)	-7.6852	C9	7	NC_027775.2 (2427514..2432019, complement)	5,858 nt	XP_013737436.1
LOC106436849	calmodulin-interacting protein 111-like(LOC106436849)	-6.51348	A10	15	NC_027766.2 (5331129..5337727, complement)	8,579 nt	XP_013733250.1
LOC106437557	calmodulin-interacting protein 111-like(LOC106437557)	-8.87918	A3	13	NC_027759.2 (9113728..9118513)	6,222 nt	XP_013733917.1
LOC106408961	calmodulin-like protein 1(LOC106408961)	-9.52341	C9	1	NC_027775.2 (7785049..7785764)	930 nt	XP_013705108.1
LOC106397401	calmodulin-like protein 11(LOC106397401)	-6.77388	C5	3	NC_027771.2 (30324011..30334523)	13,667 nt	XP_013693441.1
LOC106389404	calmodulin-like protein 12(LOC106389404)	-6.41507	C3	5	NC_027769.2 (45784906..45787254, complement)	3,053 nt	XP_013685094.1
LOC106414568	calmodulin-like protein 2(LOC106414568)	-5.21505	C4	1	NC_027770.2 (66069500..66070235)	956 nt	XP_013710657.1
LOC106429347	calmodulin-like protein 2(LOC106429347)	-5.787	A8	1	NC_027764.2 (5679672..5680402, complement)	951 nt	XP_013725552.1
LOC106429348	calmodulin-like protein 2(LOC106429348)	-5.787	A8	1	NC_027764.2 (5675933..5676663, complement)	951 nt)	XP_013725553.1
LOC106368341	calmodulin-like protein 4(LOC106368341)	-5.62034	C8	1	NC_027774.2 (32290521..32291459)	1,221 nt	XP_013663730.2
LOC106388316	calmodulin-like protein 5(LOC106388316)	-5.08882	C3	2	NC_027769.2 (24760918..24763257, complement)	3,042 nt	XP_022554871.1
LOC106414199	calmodulin-like protein 8(LOC106414199)	-10.3534	C8	5	NC_027774.2 (8892967..8900627)	9,959 nt	XP_013710349.1
Cation/H+ antiporters
LOC106445661	cation/H(+) antiporter 28-like(LOC106445661)	-5.93639	A4	4	NC_027760.2 (6775286..6778034, complement)	3,573 nt	XP_013742705.1
LOC106428547	cation/H(+) antiporter 4(LOC106428547)	-5.21505	A4	3	NC_027760.2 (1862791..1865527, complement)	3,557 nt	XP_013724754.1
LOC106437599	cation/H(+) symporter 13-like(LOC106437599)	-6.19549	A3	4	NC_027759.2 (10252442..10256269, complement)	4,976 nt	XP_013733961.1
Cell wall integrity and stress response components
LOC106399910	cell wall integrity and stress response component 1-like(LOC106399910)	-5.21505	C5	1	NC_027771.2 (3877370..3878118, complement)	973 nt	XP_013695808.1
LOC106399914	cell wall integrity and stress response component 1-like(LOC106399914)	-5.21505	C5	1	NC_027771.2 (3872838..3873586, complement)	973 nt	XP_013695810.1
Chloride channel proteins
LOC106419093	chloride intracellular channel protein 5-like(LOC106419093)	-5.93639	A10	1	NC_027766.2 (20177950..20178726, complement)	1,009 nt	XP_013715308.1
LOC106419103	chloride intracellular channel protein 5-like(LOC106419103)	-5.787
Cytochrome b-c1 complex
LOC106345857	cytochrome b-c1 complex subunit Rieske-4, mitochondrial-like(LOC106345857)	-10.2784	C8	2	NC_027774.2 (33388193..33390087, complement)	2,463 nt	XP_013640511.1
LOC106411107	cytochrome b-c1 complex subunit Rieske-4, mitochondrial-like(LOC106411107)	-10.2784	C7	2	NC_027773.2 (55266878..55268772, complement)	2,463 nt)	XP_013707247.1
Cytochromes
LOC106431348	cytochrome P450 705A20-like(LOC106431348)	-5.21505	Un	2	NW_019168614.1 (72462..73963)	1,952 nt	XP_022566986.1
LOC106428849	cytochrome P450 705A5-like(LOC106428849)	-8.72341	A5	3	NC_027761.2 (23384358..23390045, complement)	7,394 nt	XP_013725050.1
LOC106431347	cytochrome P450 705A5-like(LOC106431347)	-6.07175	Un	2	NW_019168614.1 (265668..268304)	3,427 nt	XP_013727602.1
LOC106447495	cytochrome P450 710A1-like(LOC106447495)	-5.21505	A5	1	NC_027761.2 (7816959..7818878)	2,496 nt	XP_013744882.1
LOC106407323	cytochrome P450 714A1(LOC106407323)	-9.59258	C7	4	NC_027773.2 (43173226..43176385)	4,108 nt	XP_013703618.1
LOC106348504	cytochrome P450 714A1-like(LOC106348504)	-6.6056	A6		NC_027762.2 (25658983..25662850, complement)	5,028 nt
LOC106380494	cytochrome P450 714A1-like(LOC106380494)	-9.96719	Un	4	NW_019168743.1 (97337..100405, complement)	3,989 nt	XP_013675747.1
LOC106432190	cytochrome P450 71A1-like(LOC106432190)	-5.93639	Un	2	NW_019168677.1 (122666..124760)	2,723 nt	XP_022567606.1
LOC106440486	cytochrome P450 71A1-like(LOC106440486)	-6.41507	A3	1	NC_027759.2 (39195785..39197585)	2,341 nt	XP_013737622.1
LOC106378089	cytochrome P450 71A26-like(LOC106378089)	-7.18562	C2	2	NC_027768.2 (26122889..26123701, complement)	1,057 nt	XP_013673731.2
LOC106410055	cytochrome P450 71B17-like(LOC106410055)	-6.19549	C7		NC_027773.2 (36377306..36379089, complement)	2,318 nt
LOC106411764	cytochrome P450 71B2(LOC106411764)	-6.41507	C8	2	NC_027774.2 (42764241..42766031, complement)	2,329 nt	XP_013708036.1
LOC106349436	cytochrome P450 71B21(LOC106349436)	-6.6056	A6	2	NC_027762.2 (31604062..31605879)	2,364 nt	XP_013644853.1
LOC106431334	cytochrome P450 71B21(LOC106431334)	-6.6056	Un	2	NW_019168614.1 (3434..5251)	2,364 nt	XP_013727592.1
LOC106410731	cytochrome P450 71B22-like(LOC106410731)	-5.12232	C7	2	NC_027773.2 (36419120..36421329)	2,872 nt	XP_013706769.1
LOC106437049	cytochrome P450 71B22-like(LOC106437049)	-5.74027	A6	2	NC_027762.2 (31577020..31579167, complement)	2,792 nt	XP_013733441.1
LOC106413442	cytochrome P450 71B3-like(LOC106413442)	-6.41507	C8		NC_027774.2 (37101170..37103749, complement)	3,354 nt
LOC106396655	cytochrome P450 734A1-like(LOC106396655)	-6.41507	C4	5	NC_027770.2 (1252756..1254929)	2,826 nt	XP_013692568.1
LOC106450461	cytochrome P450 734A1-like(LOC106450461)	-9.08522	A5	5	NC_027761.2 (666520..668680)	2,809 nt	XP_013747573.1
LOC106392051	cytochrome P450 76C4-like(LOC106392051)	-7.50556	C1		NC_027767.2 (29189425..29191422)	2,598 nt)
LOC106395038	cytochrome P450 76C4-like(LOC106395038)	-5.21505	C4	3	NC_027770.2 (69974034..69977299, complement)		XP_013691023.1
LOC106395058	cytochrome P450 76C4-like(LOC106395058)	-5.62034	C4	3	NC_027770.2 (70005240..70007801, complement)	3,330 nt	XP_013691042.1
LOC106390323	cytochrome P450 81D1-like(LOC106390323)	-10.0839	C7	2	NC_027773.2 (23800317..23802551)		XP_013686216.1
LOC106372460	cytochrome P450 81E8-like(LOC106372460)	-6.6056	A10		NC_027766.2 (17953358..17955060, complement)	2,213 nt
LOC106375904	cytochrome P450 81F1-like(LOC106375904)	-5.93639	Un	3	NW_019168900.1 (56927..59417)	3,239 nt	XP_013671370.1
LOC106385524	cytochrome P450 81F1-like(LOC106385524)	-6.77388	A3	2	NC_027759.2 (17491062..17492922)	2,419 nt	XP_013680890.1
Defensin like proteins
LOC106421575	defensin-like protein 1(LOC106421575)	-6.77388	A7		NC_027763.2 (25542865..25543634)	1,000 nt
LOC106377326	defensin-like protein 19(LOC106377326)	-5.93639	C8	2	NC_027774.2 (20574156..20574737, complement)	756 nt)	XP_013672990.1
LOC106444598	defensin-like protein 19(LOC106444598)	-5.93639	A3	2	NC_027759.2 (40642073..40642708, complement)	826 nt	XP_013741508.1
LOC106454543	defensin-like protein 195(LOC106454543)	-5.21505	A5	2	NC_027761.2 (2220294..2220981)	894 nt	XP_013752114.1
LOC106423941	defensin-like protein 2(LOC106423941)	-7.35444	A1	2	NC_027757.2 (6249453..6250079)	815 nt	XP_013720137.1
LOC106345619	defensin-like protein 292(LOC106345619)	-5.62034	C7	2	NC_027773.2 (34259521..34260025)	657 nt	XP_013640249.1
LOC106352441	defensin-like protein 292(LOC106352441)	-6.69219	A6	2	NC_027762.2 (32046976..32047279, complement)	394 nt
Dehydration-responsive element-binding proteins
LOC106426436	dehydration-responsive element-binding protein 1B-like(LOC106426436)	-5.62034	Un	1	NW_019168679.1 (119861..120713)	1,109 nt	NP_001302772.1
LOC106380846	dehydration-responsive element-binding protein 2A-like(LOC106380846)	-9.4996	C2	2	NC_027768.2 (888746..890573)	2,376 nt	XP_013676147.1
LOC106452551	dehydration-responsive element-binding protein 2B-like(LOC106452551)	-5.62034	C5	2	NC_027771.2 (39873143..39874838, complement)	2,204 nt	XP_013750157.1
LOC106380148	dehydration-responsive element-binding protein 2F-like(LOC106380148)	-5.62034	A4	1	NC_027760.2 (3450133..3451102, complement)	1,260 nt	XP_013675410.1
LOC106385052	dehydration-responsive element-binding protein 3-like(LOC106385052)	-8.29575	C2	1	NC_027768.2 (2379278..2380367, complement)	1,416 nt	XP_013680455.1
Expansins
LOC106427837	expansin-A18-like(LOC106427837)	-5.21505	C8	2	NC_027774.2 (15606766..15607916, complement)	1,497 nt	XP_013724012.1
LOC106386159	extensin-3(LOC106386159)	-5.62034	C6	3	NC_027772.2 (29627343..29630121)	3,613 nt	XP_022559888.1
LOC106353495	extensin-3-like(LOC106353495)	-5.93639	A7	2	NC_027763.2 (16562206..16564149)	2,526 nt	XP_022544700.1
LOC106354642	extensin-3-like(LOC106354642)	-6.19549	A7	2	NC_027763.2 (26023100..26024718, complement)	2,105 nt	XP_013650086.1
LOC106353493	extensin-like(LOC106353493)	-6.41507	A7	2	NC_027763.2 (16516755..16517690)	1,216 nt	XP_013648716.1
LOC106386130	extensin-like(LOC106386130)	-7.98872	C6	2	NC_027772.2 (29554545..29555572)	1,336 nt	XP_013681478.1
LOC106394915	putative expansin-B2(LOC106394915)	-6.19549	C7	4	NC_027773.2 (41300247..41301368, complement)	1,458 nt	XP_013690912.2
LOC106395088	putative expansin-B2(LOC106395088)	-6.6056	C7	4	NC_027773.2 (41313660..41314983, complement)	1,720 nt)	XP_013691070.1
LOC106454555	putative expansin-B2(LOC106454555)	-5.93639	A5	4	NC_027761.2 (2911080..2912419)	1,742 nt	XP_013752128.1
MYB-related proteins
LOC106357240	transcriptional activator Myb-like(LOC106357240)	-5.93639	A7	3	NC_027763.2 (24160318..24162054)	2,257 nt	XP_022545342.1
LOC106432451	myb-related protein 305-like(LOC106432451)	-7.18562	A1	2	NC_027757.2 (24560224..24561516)	1,681 nt	XP_013728742.1
LOC106432452	myb-related protein 305-like(LOC106432452)	-6.99439	A1	2	NC_027757.2 (24564633..24565850)	1,584 nt	XP_013728744.1
LOC106382160	myb-related protein 306-like(LOC106382160)	-7.64234	C2	3	NC_027768.2 (60001647..60003626)	2,574 nt	XP_013677581.1
LOC106382162	myb-related protein 306-like(LOC106382162)	-7.64234	C2	3	NC_027768.2 (59994372..59996351)	2,574 nt)	XP_013677582.1
LOC106351179	myb-related protein 308-like(LOC106351179)	-5.21505	A6	3	NC_027762.2 (3265658..3267335)	2,182 nt	XP_013646447.1
LOC106423644	myb-related protein 308-like(LOC106423644)	-6.92456	C2	3	NC_027768.2 (4372324..4374610)	2,973 nt	XP_013719876.1
LOC106374602	myb-related protein 315-like(LOC106374602)	-5.62034	C9	3	NC_027775.2 (20167351..20168717, complement)	1,777 nt	XP_013670050.1
LOC106372577	myb-related protein 3R-1-like(LOC106372577)	-5.21505	A10	9	NC_027766.2 (21808914..21811857)	3,826 nt	XP_022549543.1
LOC106438834	myb-related protein 3R-1-like(LOC106438834)	-6.6056	A3	9	NC_027759.2 (18587816..18590609)	3,632 nt)	XP_013735574.1
LOC106386038	myb-related protein Myb4-like(LOC106386038)	-7.30033	C7	3	NC_027773.2 (45081102..45082517, complement)	1,840 nt	XP_013681386.2
LOC106386039	myb-related protein Myb4-like(LOC106386039)	-9.37425	A3	3	NC_027759.2 (30332561..30334106)	2,010 nt	XP_013681387.1
LOC106411656	myb-related protein Zm38-like(LOC106411656)	-7.06099	A9	4	NC_027765.2 (36482005..36483421)	1,841 nt	XP_013707913.1
Glutathione S-transferase
LOC106438700	glutathione S-transferase F2(LOC106438700)	-5.93639	A3	3	NC_027759.2 (19794054..19795436)	1,797 nt	XP_013735404.1
LOC106388606	glutathione S-transferase F2-like(LOC106388606)	-6.77388	C3	3	NC_027769.2 (32910891..32912251, complement)	1,769 nt	XP_013684167.1
LOC106438701	glutathione S-transferase F3-like(LOC106438701)	-6.41507	A3	4	NC_027759.2 (19790653..19792113)	1,899 nt)	XP_022571904.1
LOC106399297	glutathione S-transferase L3(LOC106399297)	-11.7178	Un	8	NW_019168715.1 (78592..80280, complement)	2,195 nt)	XP_013695221.1
LOC106356080	glutathione S-transferase L3-like(LOC106356080)	-8.68169	A10	6	NC_027766.2 (20604550..20605952, complement)	1,823 nt)	XP_013651372.1
LOC106399298	glutathione S-transferase L3-like(LOC106399298)	-12.5451	Un	9	NW_019168715.1 (65495..67238, complement)	2,266 nt	XP_013695223.1
LOC106355314	glutathione S-transferase T3-like(LOC106355314)	-5.21505	A7	1	NC_027763.2 (11284727..11285521)	1,033 nt)	XP_013650742.1
LOC106364056	glutathione S-transferase T3-like(LOC106364056)	-6.51348	A9	1	NC_027765.2 (8900152..8901024, complement)	1,135 nt	XP_013659157.1
LOC106385323	glutathione S-transferase T3-like(LOC106385323)	-5.93639	C2	4	NC_027768.2 (1746018..1750124, complement)	5,339 nt	XP_022551435.1
LOC106398356	glutathione S-transferase T3-like(LOC106398356)	-5.21505	C5	1	NC_027771.2 (6734812..6735606, complement)	1,033 nt	XP_013694380.1
LOC106407980	glutathione S-transferase T3-like(LOC106407980)	-6.19549	C9	2	NC_027775.2 (4394859..4395988, complement)	1,468 nt	XP_022564938.1
LOC106409196	glutathione S-transferase T3-like(LOC106409196)	-7.91861	C4	1	NC_027770.2 (47664843..47665902)	1,378 nt)	XP_013705323.1
LOC106409268	glutathione S-transferase T3-like(LOC106409268)	-9.70097	A4	4	NC_027760.2 (4009791..4013098)	4,300 nt	XP_022574296.1
LOC106413529	glutathione S-transferase T3-like(LOC106413529)	-7.18562	C5	2	NC_027771.2 (14323477..14324100)	810 nt	XP_013709741.1
LOC106413531	glutathione S-transferase T3-like(LOC106413531)	-7.30033	C5	2	NC_027771.2 (14306808..14307563)	982 nt	XP_013709743.1
LOC106417483	glutathione S-transferase T3-like(LOC106417483)	-5.62034	C9	1	NC_027775.2 (42714382..42715248)	1,127 nt)	XP_013713733.1
LOC106417484	glutathione S-transferase T3-like(LOC106417484)	-5.21505	C9	1	NC_027775.2 (42720904..42721770)	1,127 nt	XP_013713734.1
LOC106419680	glutathione S-transferase T3-like(LOC106419680)	-8.93351	C4	1	NC_027770.2 (18338509..18339417)	1,181 nt	XP_022557474.1
LOC106435086	glutathione S-transferase T3-like(LOC106435086)	-5.93639	C9	4	NC_027775.2 (38743309..38747437, complement)	5,367 nt	XP_022564863.1
LOC106448353	glutathione S-transferase T3-like(LOC106448353)	-6.85119	A4	2	NC_027760.2 (10913527..10914591, complement)	1,385 nt	XP_022574348.1
LOC106353951	glutathione S-transferase U11(LOC106353951)	-9.4257	A7	2	NC_027763.2 (19116653..19117806)	1,500 nt	XP_013649241.1
LOC106394558	glutathione S-transferase U11-like(LOC106394558)	-5.93639	Un	2	NW_019168983.1 (54755..55954)	1,560 nt	XP_013678037.1
LOC106382551	glutathione S-transferase U12(LOC106382551)	-7.6852	Un	2	NW_019168983.1 (54755..55954)	1,560 nt	XP_013678037.1
LOC106347217	glutathione S-transferase U12-like(LOC106347217)	-7.98872	C6	2	NC_027772.2 (38707020..38708212, complement)	1,551 nt	XP_013642182.1
LOC106347218	glutathione S-transferase U12-like(LOC106347218)	-7.98872	C6	2	NC_027772.2 (38703183..38704376, complement)	1,552 nt	XP_013642183.1
LOC106375715	glutathione S-transferase U12-like(LOC106375715)	-7.40659	C1	2	NC_027767.2 (12249172..12250363, complement)	1,550 nt	XP_013671150.1
LOC106411980	glutathione S-transferase U24(LOC106411980)	-7.50556	C8	2	NC_027774.2 (40415220..40416223, complement)	1,304 nt	XP_013708306.1
LOC106346709	glutathione S-transferase U24-like(LOC106346709)	-5.62034	A6	2	NC_027762.2 (8869112..8870191)	1,404 nt	XP_013641575.1
LOC106346711	glutathione S-transferase U24-like(LOC106346711)	-5.62034	A6	2	NC_027762.2 (8828722..8829801)	1,404 nt	XP_013641578.1
LOC106411626	glutathione S-transferase U25-like(LOC106411626)	-6.19549	C8	2	NC_027774.2 (40391823..40392749, complement)	1,205 nt	XP_013707873.1
LOC106412325	glutathione S-transferase U25-like(LOC106412325)	-6.19549	C8	2	NC_027774.2 (40390301..40391227, complement)	1,205 nt)	XP_022563688.1
LOC106451535	glutathione S-transferase U5-like(LOC106451535)	-7.6852	C4	2	NC_027770.2 (22728499..22729566)	1,388 nt	XP_013748924.2
LOC106413472	glutathione S-transferase U9-like(LOC106413472)	-8.8034	C8	5	NC_027774.2 (38043300..38045030, complement)	2,251 nt
Indole-3-acetic acid-amido synthetase
LOC106358052	indole-3-acetic acid-amido synthetase GH3.17(LOC106358052)	-5.62034	A7	4	NC_027763.2 (7381368..7384284, complement)	3,791 nt	XP_013653244.1
LOC106357730	indole-3-acetic acid-amido synthetase GH3.17-like(LOC106357730)	-5.21505	A7	6	NC_027763.2 (1418768..1423135, complement)	5,678 nt	XP_022544318.1
LOC106426779	indole-3-acetic acid-amido synthetase GH3.2(LOC106426779)	-8.40234	C1	5	NC_027767.2 (1576869..1580444, complement)	4,648 nt	XP_013722966.1
LOC106377184	indole-3-acetic acid-amido synthetase GH3.3(LOC106377184)	-7.76727	A9	4	NC_027765.2 (38555925..38558442)	3,274 nt	XP_022547059.1
LOC106368652	indole-3-acetic acid-amido synthetase GH3.3-like(LOC106368652)	-7.50556	A9	3	NC_027765.2 (38505073..38507516)	3,176 nt
LOC106412239	indole-3-acetic acid-amido synthetase GH3.3-like(LOC106412239)	-5.21505	C8		NC_027774.2 (37489770..37492146)	3,089 nt
LOC106440950	indole-3-acetic acid-amido synthetase GH3.5(LOC106440950)	-7.84493	A3	6	NC_027759.2 (42482487..42487313)	6,275 nt	XP_013739881.2
LOC106445777	indole-3-acetic acid-amido synthetase GH3.5-like(LOC106445777)	-6.6056	A1	3	NC_027757.2 (12379288..12382101)	3,658 nt	XP_013742864.1
Late embryogenesis abundant protein
LOC106359655	late embryogenesis abundant protein At1g64065-like(LOC106359655)	-5.93639	Un	1	NW_019168929.1 (66867..67934)	1,388 nt	XP_013654770.1
LOC106395358	late embryogenesis abundant protein At1g64065-like(LOC106395358)	-5.93639	A5	1	NC_027761.2 (2347030..2348117)	1,414 nt	XP_013691296.1
LOC106443632	late embryogenesis abundant protein At1g64065-like(LOC106443632)	-5.21505	A3	1	NC_027759.2 (14051553..14052492)	1,222 nt	XP_013740635.1
LOC106452107	late embryogenesis abundant protein, group 3-like(LOC106452107)	-6.92456	A5	1	NC_027761.2 (25974074..25975274)	1,561 nt	XP_013749583.1
Mechanosensitive ion channels
LOC106453939	mechanosensitive ion channel protein 8-like(LOC106453939)	-5.21505	C6	2	NC_027772.2 (7264686..7275924)	14,611 nt	XP_022559945.1
LOC106401150	mechanosensitive ion channel protein 9-like(LOC106401150)	-6.19549	C3		NC_027769.2 (27223204..27225639, complement)	3,166 nt
Cyclic nucleotide-gated ion channels
LOC106408936	probable cyclic nucleotide-gated ion channel 16(LOC106408936)	-7.06099	Un	7	NW_019168710.1 (117954..121074, complement)	4,057 nt	XP_013705073.1
LOC106442818	probable cyclic nucleotide-gated ion channel 17(LOC106442818)	-5.787	A3		NC_027759.2 (44165797..44167445, complement)	2,143 nt
LOC106399987	probable cyclic nucleotide-gated ion channel 20, chloroplastic(LOC106399987)	-5.93639	C4		NC_027770.2 (61323894..61329166, complement)	6,855 nt
LOC106424019	probable cyclic nucleotide-gated ion channel 20, chloroplastic(LOC106424019)	-5.21505	C9	11	NC_027775.2 (4762276..4768096)	7,567 nt	XP_013720212.1
LOC106431880	probable cyclic nucleotide-gated ion channel 20, chloroplastic(LOC106431880)	-5.93639	Un		NW_019168642.1 (227368..232731)	6,972 nt
S-type anion channels
LOC106417979	S-type anion channel SLAH4(LOC106417979)	-6.30946	A9	3	NC_027765.2 (9746804..9754357)	9,820 nt	XP_013714156.1
LOC106378846	S-type anion channel SLAH4-like(LOC106378846)	-5.21505	C1	6	NC_027767.2 (36168496..36175425)	9,008 nt	XP_022549773.1
LOC106378847	S-type anion channel SLAH4-like(LOC106378847)	-5.21505	C1	4	NC_027767.2 (36145965..36151210)	6,820 nt	XP_022549772.1
LOC106397706	S-type anion channel SLAH4-like(LOC106397706)	-5.93639	C9	3	NC_027775.2 (12312761..12318196, complement)	7,066 nt	XP_022565618.1
LOC106412201	S-type anion channel SLAH4-like(LOC106412201)	-5.93639	C8	3	NC_027774.2 (29119049..29124524)	7,118 nt	XP_022563708.1
Trehalse
LOC106350611	trehalase-like(LOC106350611)	-5.62034	C3		NC_027769.2 (45922497..45930791, complement)	0,783 nt
LOC106414649	trehalase-like(LOC106414649)	-5.62034	C7		NC_027773.2 (37467179..37468800, complement)	2,108 nt
Universal stress proteins
LOC106345275	universal stress protein A-like protein(LOC106345275)	-12.6516	C8		NC_027774.2 (34244784..34245892)	1,441 nt
LOC106396676	universal stress protein A-like protein(LOC106396676)	-11.5249	C4	4	NC_027770.2 (242208..243460)	1,629 nt	XP_013692594.1
LOC106396887	universal stress protein A-like protein(LOC106396887)	-11.9919	C4	4	NC_027770.2 (249554..250806)	1,629 nt	XP_013692845.1
LOC106444058	universal stress protein YxiE-like(LOC106444058)	-6.41507	A3	4	NC_027759.2 (26277759..26278832, complement)	1,396 nt	XP_013741042.1
