# Supplementary material for: Photosynthesis and Salt Exclusion Are Key Physiological Processes Contributing to Salt Tolerance of Canola (Brassica napus L.): Evidence from Physiology and Transcriptome Analysis
Source: Genes (Basel). 2022 Dec 20;14(1):3. doi: 10.3390/genes14010003 (PMC9858917; doi:10.3390/genes14010003)
Supplement: Supplementary file 1 [file genes-14-00003-s001.zip › Table S3.xlsx]

## Sheet: List of Primers-ST3
Table S3. List of primers used for qRT-PCR
Primers used in qRT-PCR for RNASeq data validation and comparative expression profiling of selected genes in B. napus L.
S. No.	Gene homologues	Primer	Forward primer sequence	Base pairs	Amplicon	Tm
1	Beta-Actin1	Forward	TCTCGATGGAAGAGCTGGTT	20	135	60
		Reverese	GATCCTTACCGAGGGAGGTT	20		60
2	AtNHX	Forward	GATGCTTGATGAGGGAAGAA	20	111	60
		Reverese	AGACCTCTCCAGTCACATAA	20		60
3	AtHKT1	Forward	GCTTCTTGGTGCTGATCATA	20	118	60
		Reverese	CAGACACGAACGGAAAGTAA	20		60
4	ENH1	Forward	TTTGATGAACAGCCGGATAC	20	136	60
		Reverese	GGCCAATAAGCCAACAATAAC	21		60
5	BnVPAH-L	Forward	GTTCTTCCATGGCTCTCTTT	20	102	60
		Reverese	CTGGAATGTTCCTCTCGATTT	21		60
6	bZIP-60	Forward	TGCATACAAGCCCAAGAAA	19	101	60
		Reverese	GAATATGGACGCAAGCTAAGA	21		60
7	AtMYB-35	Forward	CACTGGAACACTCACATCAA	20	120	60
		Reverese	TGGTTTCTGCAGCTTCTTTA	20		60
